# Supplementary material for: Papillary Thyroid Carcinoma and Body Mass Index: The Role of Immune System in Tumor Microenvironment
Source: Int J Mol Sci. 2025 Aug 26;26(17):8290. doi: 10.3390/ijms26178290 (PMC12428517; doi:10.3390/ijms26178290)
Supplement: Supplementary file 1 [file ijms-26-08290-s001.zip]

Archive with 1 entries (1 files):
- ijms-3752695-supplementary.xlsx
