# Supplementary material for: Papillary Thyroid Carcinoma and Body Mass Index: The Role of Immune System in Tumor Microenvironment
Source: Int J Mol Sci. 2025 Aug 26;26(17):8290. doi: 10.3390/ijms26178290 (PMC12428517; doi:10.3390/ijms26178290)
Supplement: Supplementary file 1 [file ijms-26-08290-s001.zip › ijms-3752695-supplementary.xlsx]

## Sheet: Table S1
Symbol	GeneID	Alias	Description	PS1	PS2	PS3	PS5	PS6	PS7	PS8	PS9	PS10	PS11	PS12	PS13	PS14	PS16	PS17	PS18	PS19	PS20	PS21	PS22	PS24	PS26	PS27	PS30	PS31	PS33	PS34	PS35	PS36	PS37	PS38	PS39	PS40	PS41	PS42	PS43
A2M	2	A2MD|CPAMD5|FWP007|S863-7	alpha-2-macroglobulin	849530903415827	846257771822051	954157951784893	950923230981067	954904880975467	991000869954899	956597705845222	929317642906477	101246409684914	99146692439125	933938052464804	937098586164222	967071504215787	913594752083045	96736035625706	101593872183209	102630895115342	958855086816367	966473297513366	101478238835188	100226993375115	934609078819776	93776736116721	102463805841898	85730241562119	892067338540141	769167287724531	979104202587198	915263988425724	892643441482689	960271484301964	988147744817078	943440439808655	957087807653836	994209580289688	947125532302881
ABCB1	5243	ABC20|CD243|CLCS|GP170|MDR1|P-GP|PGY1	ATP-binding cassette, sub-family B (MDR/TAP), member 1	534503193422484	58812629945145	524984967901467	560234171420215	486781039797687	62361456942389	522313538128662	51994409907989	642831735882257	490792241147191	480424917987889	481639700996458	589124951727373	453260649079444	526821178364619	621072302388066	535903050670883	600961215507029	553008344843887	597789888207651	580278620023754	436002997915564	485271842031522	561160511702044	52115676971379	543283335157836	421362558044067	545081311424167	513304915589936	532817509149227	480224630654728	576283295167216	581495352098011	489691056975846	632738595878167	542771867474516
ABL1	25	ABL|JTK7|bcr/abl|c-ABL|c-ABL1|p150|v-abl	ABL proto-oncogene 1, non-receptor tyrosine kinase	768441722618875	701677796517098	764412861812672	768034422620343	757516953005775	774867972179506	801582491616247	75267025299893	771782397601755	732746130298569	802377626752095	720871443274334	746126167652892	786007276922323	749363189768021	736699896381112	774730109642489	741560451474612	759148399310302	763909696862476	743326336021107	788840895151042	773590475533247	753909261723607	745103363183329	769022119427101	72889137077449	754727595374297	776967377644301	748017818493732	779622251891951	742145249411863	774340025995507	784347131079699	76361386649213	752347765755059
ADA	100	-	adenosine deaminase	512889850336008	515879697004341	495345667623445	431994198350143	582200670836374	598770866461806	472488451375879	476648158352279	484335485810141	528643403472564	469321786749014	513832510485194	57176014297887	408009428609693	533049606190054	623497057012734	602645516762196	573207817954138	555084200860567	540961512250199	514674060145491	42445527617357	506130504212664	55241422757701	52115676971379	468076086502195	499123315910422	480311485817256	371801165662051	561768170868726	453921190071348	530597527669869	503068221203554	443747895112116	567530926220197	475529333277367
ADORA2A	135	A2aR|ADORA2|RDC8	adenosine A2a receptor	472836057377635	508479638859963	495345667623445	423977163481745	503773539941918	551000713055705	476050842348951	514499320677652	425839235738026	483392183002813	450879329635272	540135951068574	533573079444506	373905736826186	488118866053695	563186072269592	427156766545849	521124601623994	491341208799038	507519608343143	514674060145491	398151835590191	4405259443344	45241422757701	42115676971379	413327306971945	457619565982537	5025507279509	371801165662051	415825009004996	348031821165991	476283295167216	432018882923053	336347836967738	477484493575289	3842756174024
AICDA	57379	AID|ARP2|CDA2|HEL-S-284|HIGM2	activation-induced cytidine deaminase	108450438400162	283686887515605	244249475695707	143241671275984	245277289869802	352342764631937	140295641887143	290398510727273	425839235738026	290792241147191	204936167771542	513832510485194	309869159714421	24171292733745	198810386445346	378751159315611	344149266690081	438812377832402	31219987098018	387356222226178	310234648209645	22445527617357	19458278247067	274653469710655	362660519641674	324018827363596	240627065838306	289622426256404	330297415734167	315825009004996	248031821165991	263354993472719	366811213265083	257498247487109	186795434014437	256264825483127
AIRE	326	AIRE1|APECED|APS1|APSI|PGA1	autoimmune regulator	458700472453081	422918629793481	476442285184443	350280604065124	367516532003447	493846514559821	376050842348951	383687091141419	458032045226762	483392183002813	363432417843658	581639700996458	47507682937239	408009428609693	457306636517462	502851969265991	285653016617965	349503898224053	366948650510429	372155912881673	400923707770497	398151835590191	400472151376027	384607037065746	436357079058295	489226497021566	472819875327042	370357918462164	313304915589936	574321259077112	359579542907985	34409048567848	510868472403682	336347836967738	456839405828546	407722142766103
AKT3	10000	MPPH|MPPH2|PKB-GAMMA|PKBG|PRKBG|RAC-PK-gamma|RAC-gamma|STK-2	v-akt murine thymoma viral oncogene homolog 3	861328404932966	834466351535474	878234475984169	902935185514707	922536240259495	885600298540624	866505126424161	80666053080918	830278647673871	944086269984478	889641902380676	827582862860188	91724506357617	909426161802352	921829589635803	885164193057583	875134792948759	838117101768225	898951506707617	892232153418163	892889496938737	946694518307215	896263611239326	867049880607401	926081121615775	957749159441024	856614199516145	92820866632055	880547449787085	948916696816458	906277385677049	855836243833297	928702196529533	906974716662067	877484493575289	840992936130163
ALCAM	214	CD166|MEMD	activated leukocyte cell adhesion molecule	822576004261267	48812629945145	718665585252748	705300312321172	652602188072866	64964605987191	722632365891767	703701052590351	763921414132119	614058316826218	645875261385312	627582862860188	661326476997397	719848898689916	752947709662693	673747091065652	732685010095968	671005187321138	702147183384783	685541487555152	690970140415406	690751777445813	721884631911312	705812084777245	706401050872404	677268335446298	616115816054653	727126369391096	763289504298256	655056751282872	720823866622311	746643994889194	69900402275382	720830799715365	664931405366903	708621021088828
AMBP	259	A1M|EDC1|HCP|HI30|IATIL|ITI|ITIL|ITILC|UTI	alpha-1-microglobulin/bikunin precursor	430689680533807	448072506493077	3579998280707	256992023650978	186781039797687	397799350978485	304681260864615	353201632988577	299535795154646	375591931802686	263432417843658	440135951068574	309869159714421	300209177409566	335067394383817	35760074879624	185653016617965	168768406018292	259148399310302	287356222226178	210234648209645	165959026101454	306130504212664	32611078699363	304164269569559	343283335157836	372819875327042	289622426256404	271801165662051	374321259077112	306528071238107	280347493616951	318268530548059	257498247487109	432738595878167	356264825483127
AMICA1	120425	AMICA|CREA7-1|CREA7-4|Gm638|JAML	adhesion molecule, interacts with CXADR antigen 1	483939188616509	383686887515605	540596888093195	435841613131606	662269790014034	583462933461367	428559946823327	542183341213534	599535795154646	449288491219307	523918623659544	627582862860188	605952099986353	561352648617801	559013987853356	716096998868356	734838326250933	757032710954477	655084200860567	594395155015318	644219648498108	482951526245686	568279341887291	653909261723607	474208241383668	507668954135309	472819875327042	551093410667925	371801165662051	574321259077112	389535571093876	654044053033571	518268530548059	328547585767611	539151629620138	62944521438817
ANP32B	10541	APRIL|PHAPI2|SSP29	acidic (leucine-rich) nuclear phosphoprotein 32 family, member B	859097726960407	801677796517098	91247871283879	902487375002792	906256725239912	886525529864444	913002597689514	904074324477984	856824761996705	862491330587685	928896020696454	837098586164222	929274486947942	904162013828229	898810386445346	904575639758521	870619589309522	886759315019786	887277010349304	884625487626604	900923707770497	914743029483759	88161925442901	85241422757701	845103363183329	904016366532797	871915361366742	897837330391791	903089461190487	877295993416517	875954185559304	880347493616951	844571971131439	878266239830882	879869167770726	857227695602905
ANXA1	301	ANX1|LPC1	annexin A1	977799134150095	745892069461242	117476445025871	109866218179155	119325531627271	116911245468696	124972815721744	978551625288713	129691987910796	108184152437606	127355338843873	118553159992569	117821875518269	126815718736011	124251127775164	108560456156528	123433651877427	1099146480836	114676598366895	118358798772041	118697033362221	132759093579914	129124534361129	11967776552116	132656443698937	125701447422793	119051198649148	126536142719307	12788579879055	125014358054978	113501690594513	124903644872302	12555985502089	118496253476618	126668311082777	116019590146734
APOE	348	AD2|APO-E|LDLCQ5|LPG	apolipoprotein E	690893281941817	690295806561382	109291286920272	92538718318623	101050203587319	981770801652807	11685176114544	800297420190409	129034502923647	947169068992394	127538057280858	106929139565296	105183508687357	107345418871394	937304175686662	969658643602651	106936324316313	10051818715191	10059089543186	106834910879832	118480208060986	86763985487011	113399331954661	105776156890394	102966712655143	112806737072091	129434890589217	109481129184694	110156922052612	125569937819882	902463872788372	121842967201104	118522790566689	987460679539397	115544548673276	117436229820048
APP	351	AAA|ABETA|ABPP|AD1|APPI|CTFgamma|CVAP|PN-II|PN2	amyloid beta (A4) precursor protein	114099972385903	990430323591257	109781589477672	112725651882468	105604258996714	101837537429212	114606097588354	110309241837494	114299861791832	103917381887362	110173083835281	989321260701541	109725750868644	114696973241787	109682434420926	10046612850588	106649581229025	101076442380308	105623887624337	107659532481752	105952011022712	106511121070902	110301933283814	108080023298239	107455462691402	107870827335236	113429085973856	113251078145742	119789311902834	107729599341652	112468471202588	109911019393453	107326624482524	115667619680661	11475284653894	11392823884299
ARG1	383	-	arginase 1	419998160142156	383686887515605	387545416423317	269545111859363	267516532003447	381293426351436	340295641887143	369248100207901	299535795154646	290792241147191	221928667915773	281639700996458	329133667508661	183216677265335	335067394383817	341554281576916	127156766545849	300961215507029	222891391371831	355163412737442	210234648209645	265959026101454	168279341887291	15241422757701	336357079058295	243283335157836	140627065838306	22181523574514	133049155899357	448017818493732	-104644289061243	163354993472719	186075721059323	21155508562338	367530926220197	466218392838218
ARG2	384	-	arginase 2	555482431878166	748792056633498	616496078142816	642337157315683	722536240259495	526039324048558	660752756312063	487081824333753	64013503112223	67954476822135	618891303011421	640135951068574	770496460411078	657363375905449	565648237336225	566792997740344	599948812002169	538812377832402	599141459999165	594395155015318	640612723027356	649248027517928	586865996418424	577206978921368	643396011847435	633972394718688	626425165351063	580311485817256	552536657867812	574321259077112	556778105291025	588147744817078	67187382057208	720301369748413	682215065053124	577766114580212
ATF1	466	EWS-ATF1|FUS/ATF-1|TREB36	activating transcription factor 1	659757396624099	619442087977413	714293447509816	681092833601357	684509032147678	69080914965547	740295641887143	707391010871504	690224854715498	667345715783489	725393282196462	706432452340817	695667259227178	749750268983852	715802886589577	694278981863402	687148050764562	633154024995765	682243842794289	727955458193762	706813076675854	742777458579147	695332236125362	69504070304722	704164269569559	733972394718688	765419817182665	735565588120133	755931391060146	755056751282872	718075792980101	718813878640483	712754375128813	706391808781847	691234845950282	719823682862239
ATF2	1386	CRE-BP1|CREB-2|CREB2|HB16|TREB7	activating transcription factor 2	770411302752967	668235892610042	713737494975626	772519846198769	699709341492183	745153472783759	742254714722931	735744282486539	741489684306025	710955627264156	737579116483772	73399589660216	754400210753685	74171292733745	757306636517461	743660443129698	760248454357311	736010940215442	756621723449259	742199884695782	716843567255423	761378657140142	750552356681743	777206978921368	734542344387269	756211636852333	726425165351063	758272478974726	739983569659426	765010318637963	784955202132563	737501692112834	753318255256473	770426549181606	755445486732759	75431958921651
ATG10	83734	APG10|APG10L|pp12616	autophagy related 10	663396820350139	614064962333315	569042227040065	591784353993008	556825011611796	566335790746385	557288142031374	569248100207901	606574727943786	567345715783489	577728213227862	481639700996458	664888867970469	615409486754071	518074894239586	561348219338107	497200738359959	538812377832402	576140899454533	568091714431938	542427457698382	530344645078927	580380881983427	536544452975104	512910553694592	568076086502195	579858808116182	538807735889371	619913834635713	548017818493732	548031821165991	556428727229008	603068221203554	565470966734183	582215065053124	579968745213212
ATG12	9140	APG12|APG12L|FBR93|HAPG12	autophagy related 12	468936644216048	529630049379335	48210063802108	37543448076472	318973849286423	521148364000463	449041926012177	383687091141419	36734298566591	404542593522184	374980139585651	281639700996458	429133667508661	422448419543211	388118866053695	461348219338107	359349576034586	400961215507029	350902183291104	401106574601171	327227148353877	298151835590191	326775591959406	384607037065746	262660519641674	375476144646572	421362558044067	389622426256404	294040407795696	315825009004996	335478732957605	333398965286829	344571971131439	257498247487109	367530926220197	321472495141096
ATG16L1	55054	APG16L|ATG16A|ATG16L|IBD10|WDR30	autophagy related 16-like 1	701917813612368	668235892610042	665972547317774	687203985031696	73190215098092	699254181835401	680809788200777	722591320216009	704846928800603	724420579933634	696225101394538	662375193202219	689866698883622	697171812505214	691545856262169	710943968804348	699948812002169	724227291186056	699141459999165	635898904943202	681659199976258	715144335734422	68446811012498	673359564139905	679653019785905	689226497021566	636046696876994	655443574531583	668763800757699	696560501210756	684955202132563	724088024847681	647546705470844	683665004494098	707740770577332	675529333277367
ATG5	9474	APG5|APG5-LIKE|APG5L|ASP|hAPG5	autophagy related 5	645954381534855	619442087977413	641518741096133	640510936676411	593389958843464	663272628881018	677799585021836	663437804751545	595883207552135	634088181874802	626853019817758	681639700996458	632475967662406	649037825540514	668059482947906	660420437979305	638009212223666	627264656090408	645498199319816	663909696862476	618980932334679	598151835590191	620635537492992	612900433392896	608603681505404	616075380614156	592983261444008	641978621862105	649060116051744	632817509149227	665024321310223	647903998567157	586075721059323	619236645328463	648266418425958	635520617496079
ATG7	10533	APG7-LIKE|APG7L|GSA7	autophagy related 7	664928900278515	621190830650297	675719128261335	65451168455092	705763495685689	721148364000463	665088393231502	666372200909759	699535795154646	697831173936331	654920756479863	662375193202219	694238836626553	695110784537685	667260203872553	685946143503513	746139222433851	719547870038162	716975184125017	683703634623667	681659199976258	656648085662306	706130504212664	706846279199391	671406803766708	645520116460682	657619565982537	677886731192588	650808858724628	696560501210756	648031821165991	729176141747899	669364722475797	64193316044109	703787934158668	707722142766103
ATM	472	AT1|ATA|ATC|ATD|ATDC|ATE|TEL1|TELO1	ATM serine/threonine kinase	492580663798257	469484987028362	502745725767822	4017379213481	386781039797687	596821248899227	501766626298664	55106426790932	348078477871671	490792241147191	466407152183063	481639700996458	597783720226982	373905736826186	479545878651106	566792997740344	327156766545849	414711567882022	342155899166071	413659662809557	390970140415406	265959026101454	411575282614901	293917977504894	336357079058295	433972394718688	372819875327042	398368710381438	359248077453665	215825009004996	380224630654728	380347493616951	418268530548059	31155508562338	477484493575289	375529333277367
AXL	558	ARK|JTK11|Tyro7|UFO	AXL receptor tyrosine kinase	619302884077979	556478932971925	812338167767676	762618845615652	815782924490949	835162291165884	800286926105856	815535992233478	791183459598418	745635903616795	789798461814476	824266176466668	747124576510154	804648589345411	784608485958103	82588173120817	876742269234567	771005187321138	806901741811562	783703634623667	809669991895531	828894688109415	831796736554783	774007967496925	739919470031367	795639530763537	797612626671401	799951207097606	814985744358591	77128389417276	770913690215579	82297396908716	760222419699438	719236645328463	751181052991909	793021901527434
BAGE	574	BAGE1|CT2.1	B melanoma antigen	666946688472278	758506172474551	668280908629078	531994198350143	499709341492183	682382257965709	545823885437262	635144408424395	399535795154646	594354632120263	555715631791412	481639700996458	625712095974869	483216677265335	637057350127587	601458050170204	40789225875161	385760906162524	381387641443947	425207384551551	380278620023755	42445527617357	47531827467643	418710728849253	384899761775319	571823557044061	510671037652415	604597138206872	403993975150788	474321259077112	465024321310223	280347493616951	525307463337199	302244145184231	518988243503173	292521833421598
BATF	10538	B-ATF|BATF1|SFA-2|SFA2	basic leucine zipper transcription factor, ATF-like	240643247888899	364422379721365	329049166351202	350280604065124	386781039797687	44409654861274	310339613701252	383687091141419	458032045226762	31709568173057	357292363377243	440135951068574	47507682937239	363952169471095	235067394383817	491304247523997	427156766545849	527264656090408	406541518143543	487356222226178	514674060145491	365959026101454	436086532398554	363961949319003	404164269569559	389226497021566	472819875327042	406614926400635	371801165662051	496560501210756	39828185521891	52482597788424	494822005184357	31155508562338	456839405828546	3842756174024
BAX	581	BCL2L4	BCL2-associated X protein	674271586675342	804144001940525	715948565136201	696223765928854	828566291286277	781293426351436	757288142031374	716565267734261	81328614752964	837389687597598	722927076773035	77232876055731	786876550312235	765871525994426	78707469138153	766792997740344	795104776496394	772110706172037	757130611116539	760691656287561	785723398425992	701714226563263	788834233004594	791072332899971	727046138619147	725301231399355	738355058188298	70958966074004	805191239317395	788617054461316	711452423140092	823717627971339	736855185079193	762730351000118	795541718139471	816892126179784
BCL10	8915	CARMEN|CIPER|CLAP|IMD37|c-E10|mE10	B-cell CLL/lymphoma 10	751076913870372	699674021193444	7579998280707	774711323841613	785649508474903	774867972179506	760752756312063	737529082619831	75922930939337	7608362129613	772884177722087	790385985121492	752495635184631	791431581400722	782820736885077	809626429929574	80659835318086	813889517201525	787688621196527	808301558789073	814126547138876	79169781037072	790775978387318	773359564139905	793646045900353	772745410046999	788200408934946	771640322497923	790123348067628	832817509149227	756069162812393	812940496161437	793757280764406	757087807653836	795541718139471	766818266900363
BCL2	596	Bcl-2|PPP1R50	B-cell CLL/lymphoma 2	891211173008568	101059955543055	818665585252748	856992023650978	780444833697944	763890486373931	68948095152011	836639442570992	792135737010269	856898789127886	723918623659544	786079112932304	832475967662406	767765682359772	78567059753376	838336241002001	740085068240346	795447060087783	804726783472517	781842066806932	766458890631753	734609078819776	763232835188992	82611078699363	833626344458721	768076086502195	779858808116182	726254647680985	806968709490193	793960980357462	88231336730211	719579235894827	750461340036795	885533146600706	787918159556762	857227695602905
BCL2L1	598	BCL-XL/S|BCL2L|BCLX|BCLXL|BCLXS|Bcl-X|PPP1R52|bcl-xL|bcl-xS	BCL2-like 1	820862569583081	825049680418022	814570622434821	83003131767525	910860173013882	851840957155274	859648177937265	830564039463082	923948389483019	851673165414743	87323562613971	837098586164222	825423268042387	896402373326214	894396130921026	836150297605627	919340860253299	896845483031353	872533973983781	892667355872134	879583343959578	909421848865127	891928603725421	862217435873062	947627092333231	863740449582756	791406529858176	84849388981463	900649326841473	883067543202145	839520159802196	919388276893964	891603964609442	844870620654441	841484880003201	874681517884936
BCL6	604	BCL5|BCL6A|LAZ3|ZBTB27|ZNF51	B-cell CLL/lymphoma 6	60464363431681	673168663846399	588875098684663	716033716732304	682200670836374	648278566182202	691075105907013	581959291998235	669579766968756	610955627264156	612617727476625	651683672810567	670072761122431	644687661676855	60755667057038	741022901587269	750997240478357	724227291186056	695294045217702	64823714649373	668730898281761	713532369198094	634955001075771	708892689455362	676956315025878	610525869354986	605012684815779	666440858734096	681954968308258	661768170868726	660960122860488	698227808895827	728702196529533	588373518101072	677484493575289	669780783811291
BID	637	FP497	BH3 interacting domain death agonist	402310383933748	422918629793481	518665585252748	328041361931479	467516532003447	509046823904326	568835863773368	261447849007774	525839235738026	51709568173057	513682451896576	481639700996458	47507682937239	578636308304022	520311675542431	481993307084849	50789225875161	514711567882022	494512094771772	494395155015318	585723398425992	561378657140142	555068988286556	43314971978277	550107431433288	518772085374183	540627065838306	52181523574514	477690534567408	596560501210756	406528071238107	515711189078421	418268530548059	432500422186275	591234845950282	434025583349482
BIRC5	332	API4|EPR-1	baculoviral IAP repeat containing 5	422746233784367	469484987028362	444249475695707	350280604065124	456825011611796	52763347843546	372488451375879	469248100207901	437386957480019	510955627264156	404936167771542	651683672810567	49917763932277	400209177409566	450267703728322	553753334014777	427156766545849	56418803705698	527953998678828	501106574601171	552861123679855	518315221707156	449014834093051	426110786993631	49485332913041	475476144646572	499123315910422	510567762819299	403993975150788	596560501210756	39828185521891	463354993472719	494822005184357	350786827901256	503787934158668	456264825483127
BLK	640	MODY11	BLK proto-oncogene, Src family tyrosine kinase	499541883280467	315879697004341	170552916279086	695451118593635	303773539941918	246897986229699	724884513758793	225190841069303	348078477871671	358599431658455	185671659977302	281639700996458	39917763932277	263952169471095	218074894239586	432807997451882	344149266690081	438812377832402	322891391371831	155163412737442	368730898281761	265959026101454	336086532398554	274653469710655	384899761775319	324018827363596	440627065838306	248118676328519	294040407795696	415825009004996	270271063299636	34409048567848	386075721059323	21155508562338	286795434014437	321472495141096
BLNK	29760	AGM4|BASH|BLNK-S|LY57|SLP-65|SLP65|bca	B-cell linker	517196722525196	353730859329714	538735320276461	411048861787248	542239924965451	54964605987191	569757716776306	435144408424395	506574727943786	510955627264156	576360719538154	481639700996458	531370448811506	566505678681809	573533779407349	572039739729758	466388508823726	577514690143326	568834553235561	625207384551551	523162949904142	659032759857743	508878577854874	506846279199391	568549888547031	556211636852333	486570227702036	548118676328519	549060116051744	548017818493732	435478732957605	591895215358944	432018882923053	49229057782914	551181052991909	321472495141096
BMI1	648	FLVI2/BMI1|PCGF4|RNF51|flvi-2/bmi-1	BMI1 proto-oncogene, polycomb ring finger	583939188616509	639145772683369	630047575208464	616577105337367	658205591564299	679090795718436	697281202720238	671134002933033	690224854715498	583392183002813	670041336889435	613832510485194	689124951727373	653260649079444	611148627995874	651790453339883	646139222433851	673207817954138	630420204102255	681842066806932	668730898281761	621417911269218	692310774820662	589337608543582	528957020913917	616075380614156	592983261444008	648118676328519	657599265174809	751580209466804	604510283044344	687195467405227	632018882923053	604628819379668	659587479470757	652347765755059
BST1	683	CD157	bone marrow stromal cell antigen 1	512889850336008	459175637731952	546041666495433	526023573737716	615321261683912	533839575248685	444735053822988	490398510727273	580271287360407	522985050635927	483072139124008	513832510485194	529133667508661	515409486754071	493563644455932	612249584086892	638009212223666	500961215507029	522891391371831	507519608343143	552861123679855	490751777445813	516822024604315	510910477649125	404164269569559	489226497021566	421362558044067	535565588120133	445497725078672	532817509149227	480224630654728	632005046191041	476764780620175	467013970791143	432738595878167	586381778955183
BST2	684	CD317|TETHERIN	bone marrow stromal cell antigen 2	478494410214272	526313362985815	677161835324863	602935185514707	768798936039206	804233574337017	627947336543643	670194133132808	660416719422199	697831173936331	538921168060004	681639700996458	829976529715719	566505678681809	578066178458298	791304247523997	722576397584537	750786302259811	720946155105214	729310111377556	685723398425992	621417911269218	663698972925978	616799846554482	589962369082316	533972394718688	499123315910422	623607426544866	599103015102693	62457129313003	514328322438234	771569897608107	532018882923053	571546369842092	667530926220197	677766114580212
BTK	695	AGMX1|AT|ATK|BPK|IMD1|PSCTK1|XLA	Bruton agammaglobulinemia tyrosine kinase	454393600263892	539145772683369	500320971143155	350280604065124	522536240259495	629210210021292	430984701447995	465400685426438	525839235738026	467345715783489	395625227332394	598632201140689	587629917580776	453260649079444	464018056103315	653753334014777	627156766545849	657032710954477	555084200860567	583703634623667	593523649626119	32445527617357	508878577854874	489337608543582	362660519641674	443283335157836	440627065838306	435565588120133	445497725078672	548017818493732	306528071238107	610928336569359	386075721059323	350786827901256	591234845950282	504069555163591
BTLA	151888	BTLA1|CD272	B and T lymphocyte associated	414339807305519	383686887515605	429049166351202	243241671275984	439137235403388	546897986229699	349041926012177	448894760799388	36734298566591	390792241147191	237128977260278	481639700996458	647124576510154	34171292733745	382460513217058	672039739729758	344149266690081	649503898224053	555084200860567	530652162953788	590970140415406	298151835590191	444832816523588	339861139368624	384899761775319	375476144646572	299123315910422	414415177600762	213304915589936	532817509149227	248031821165991	558774624511407	244571971131439	336347836967738	532738595878167	414761075555243
C1QA	712	-	complement component 1, q subcomponent, A chain	561848295600397	594539333193422	76866207002408	653675337257458	834759066200597	934974072608086	708595100255311	766372200909759	928076017040871	692584431946917	686314286893246	922578794610228	893519286486133	737906123254098	735567462489653	901458050170204	95383542061534	881180537201211	845222612790765	883703634623667	906813076675854	715144335734422	931215003895252	847445515166974	70189226191955	727832340252274	707869600035456	781508749983863	694040407795696	751580209466804	652471233101837	102574314247407	721830921521131	651643029251598	868813330255956	942594958189211
C1QB	713	-	complement component 1, q subcomponent, B chain	561848295600397	631260230612245	791172955062472	663405057392949	890398401053035	100831233884301	720385631879174	802198231667118	951263364475605	804542593522184	70549862269093	962375193202219	919521852082279	754641229031947	755578837374278	948668966273329	991000357944897	905837146699014	867894683435336	893101249444568	936913302279136	733201560298604	976281144796208	841896003907804	715016715247375	687577684742709	657619565982537	782103676616982	690123348067628	720264420940841	652471233101837	107117007424618	753318255256473	6615396743317	889586033671425	956586496751481
C1QBP	708	GC1QBP|HABP1|SF2p32|gC1Q-R|gC1qR|p32	complement component 1, q subcomponent binding protein	741840512055506	878815359012302	75468314167718	753675337257458	801755751748155	750324976438174	741697688918636	80991895171634	81410354067421	755177860124663	751696722779842	786079112932304	795311477285859	791431581400722	767260203872553	789032239873989	815421071482034	799146480836003	786450248750943	805148001445762	785053933168591	775762234397507	761825316667819	763266673254827	834542344387269	775476144646572	759609521726308	761732345127122	773296199808648	774321259077112	785535764300684	802156722007233	79692816673714	781251838246808	801770145964905	795005018719591
C1R	715	-	complement component 1, r subcomponent	585709388789855	596615189210101	890028601721311	829039770788741	867516532003447	937587045790551	822153859635229	750524942032298	898176888679851	669451877336272	755715631791412	87936769334645	88573907132577	815409486754071	864427331566704	101402572800333	103892107668476	989225520443213	967422442411095	940961512250199	930201882693282	841447776317801	832086725605362	883702523105445	767099931577519	800268895990931	672819875327042	880311485817256	848619598139744	902861480963336	852835090808171	925009877850619	807021057622218	760740395256347	847528465389398	915403702471186
C1S	716	-	complement component 1, s subcomponent	389185930605923	422918629793481	676442285184443	664964742898051	754023573994836	725235592142016	651669858492062	5302534483763	71812244968578	57954476822135	572178701968692	67232876055731	730814496277316	654641229031947	661537717003258	865675490184676	895104776496394	816341749114932	783518692068488	750583043776129	729217104097647	676811471779271	636086532398554	666710022961214	636357079058295	613327306971945	499123315910422	707613335257897	630297415734167	668181204610697	637108914190515	758774624511407	638431916665024	59229057782914	689032215317282	735520617496079
C2	717	ARMD14|CO2	complement component 2	395897350191776	44218313758772	544249475695707	391784353993008	629407515267897	654989985768056	41578439210349	496811544469244	628813970077431	475591931802686	374980139585651	662375193202219	581489863114362	478636308304022	493563644455932	645736299146378	674730109642489	65456650553105	553008344843887	633299384089908	647738591344338	498151835590191	634955001075771	49835738944074	436357079058295	389226497021566	457619565982537	489622426256404	383348887404045	496560501210756	39828185521891	714134457492589	510868472403682	363911281229081	545291684086553	623102676374006
C3	718	AHUS5|ARMD9|ASP|C3a|C3b|CPAMD1|HEL-S-62p	complement component 3	411425172739568	448072506493077	725499298229063	649419291034653	760927738437801	985666583634411	794985087875907	565400685426438	817327574374231	673574143608923	736677429148029	77232876055731	103681522721374	832802179954052	783896042514765	939954233707544	956158651239111	929131040516912	89587773921993	908301558789073	912471429512491	618315221707156	734385889867985	719656761774159	625109606132454	687577684742709	521362558044067	750355457631365	657599265174809	691313759221343	765690694338324	97524910074507	762894153537016	59859155758172	752616582289616	904069555163591
C3AR1	719	AZ3B|C3AR|HNFAG09	complement component 3a receptor 1	358700472453081	392433171640639	473527650618491	428041361931479	507726376360582	596821248899227	438023634237135	41994409907989	562762616704598	58713965354468	409375579707387	581639700996458	546126167652892	400209177409566	473533779407349	588266882619645	662911967007658	544257156234639	51494794462239	601106574601171	571705632621166	50519076837933	600472151376027	629673177966703	462660519641674	45202961928287	510671037652415	52885416853428	459248077453665	515825009004996	389535571093876	623346277691432	538431916665024	370051335695495	556839405828546	534025583349482
C4B	721	C4B1|C4B12|C4B2|C4B3|C4B5|C4BD|C4B_2|C4F|CH|CO4|CPAMD3	complement component 4B (Chido blood group)	870166570711093	71497518304404	962538564970255	10063229865059	104971670180565	110140928504116	102655937764302	102607371700678	109413869410619	994574387690688	109812072178991	10292130440931	106750409675607	105744762087373	972764340228349	957956238513903	100901498429394	102365059686417	107802101925536	108814304655951	110301244441788	114987940491115	109302462835078	104763981755875	11201514032474	113261348824389	101136297904639	101068956063497	104425255097405	117147561447219	988970914779762	107858347770338	12064105213573	105688214902444	106361386649213	102601123204065
C4BPA	722	C4BP|PRP	complement component 4 binding protein, alpha	240643247888899	329630049379335	21205666620697	269545111859363	286781039797687	329210210021292	198791891959259	344455348863543	299535795154646	21709568173057	185671659977302	381639700996458	27507682937239	215409486754071	218074894239586	191304247523997	327156766545849	327264656090408	2880990610298	255163412737442	168730898281761	659590261014543	136086532398554	274653469710655	204164269569559	143283335157836	421362558044067	189622426256404	213304915589936	315825009004996	248031821165991	221851243544835	244571971131439	143747895112116	186795434014437	307722142766103
C5	727	C5D|C5a|C5b|CPAMD4|ECLZB	complement component 5	502310383933748	469484987028362	495345667623445	489184833139714	507726376360582	489782316110087	423584643303617	43987497990223	348078477871671	522985050635927	425881504334437	440135951068574	47507682937239	483216677265335	493563644455932	513543489657642	459349576034586	459457465579144	48478237463628	494395155015318	356177810073375	536002997915563	544832816523588	526110786993631	550107431433288	468076086502195	421362558044067	485042057295091	503993975150788	532817509149227	421728380582612	463354993472719	510868472403682	457498247487109	445291684086553	456264825483127
C6	729	-	complement component 6	392580663798257	479106518554292	473527650618491	478291395984397	467516532003447	47685401441559	368835863773368	408840967841015	448078477871671	428643403472564	295625227332394	562375193202219	517397972444845	373905736826186	479545878651106	502851969265991	344149266690081	468768406018292	422891391371831	387356222226178	462590843815347	298151835590191	336086532398554	402664261629928	362660519641674	424018827363597	457619565982537	465111176472751	271801165662051	448017818493732	421728380582612	354044053033571	456119692873432	302244145184231	432738595878167	366218392838218
C7	730	-	complement component 7	408450438400162	536043083121306	835897140139478	794969240596942	786216383483573	785600298540624	765088393231502	691215903871843	900434673477372	658599431658455	8057790299786	881639700996458	885357909930768	842462380992142	822787285450988	965450946164112	858445062074285	934946215795491	809751602460246	939083791547136	89129181168376	831780174376634	708878577854874	771396683465012	858853715558322	773661409975546	586570227702036	838004003982829	838097666934294	755056751282872	796144490139653	87076913974797	805058176947325	741475887462108	860266396037021	791516466955205
C8A	731	-	complement component 8, alpha polypeptide	354393600263892	364422379721365	392792158412731	211048861787248	186781039797687	37685401441559	335715272925831	261447849007774	325839235738026	21709568173057	237128977260278	440135951068574	29917763932277	263952169471095	288118866053695	378751159315611	227156766545849	300961215507029	100652149238186	401106574601171	268730898281761	298151835590191	253079032542786	193917977504894	336357079058295	243283335157836	372819875327042	289622426256404	171801165662051	448017818493732	148031821165991	221851243544835	286075721059323	11155508562338	245291684086553	307722142766103
C8B	732	C82	complement component 8, beta polypeptide	378494410214272	364422379721365	387545416423317	111048861787248	218973849286423	4194804898858	265088393231502	344455348863543	26734298566591	390792241147191	304936167771542	481639700996458	229133667508661	14171292733745	357306636517462	291304247523997	327156766545849	449503898224053	274348708654807	335898904943202	210234648209645	346694518307215	236086532398554	25241422757701	336357079058295	324018827363596	372819875327042	306614926400635	271801165662051	515825009004996	289535571093876	24409048567848	366811213265083	21155508562338	286795434014437	207722142766103
C8G	733	C8C	complement component 8, gamma polypeptide	456563107373824	500679387659836	370552916279086	311048861787248	395527323922721	479090795718436	379527384165019	41994409907989	26734298566591	390792241147191	390734267284299	381639700996458	337879951633695	353260649079444	382460513217058	341554281576916	30789225875161	300961215507029	359148399310302	413659662809557	400923707770497	346694518307215	353079032542786	339861139368624	384899761775319	243283335157836	399123315910422	306614926400635	383348887404045	474321259077112	348031821165991	333398965286829	344571971131439	328547585767611	367530926220197	334025583349482
C9	735	ARMD15|C9D	complement component 9	419998160142156	364422379721365	416496078142816	695451118593635	303773539941918	438324998827111	310339613701252	353201632988577	225839235738026	31709568173057	274980139585651	381639700996458	337879951633695	315409486754071	326821178364619	378751159315611	285653016617965	368768406018292	332844958726922	387356222226178	342427457698382	32445527617357	268279341887291	939179775048943	204164269569559	201779585229952	140627065838306	335565588120133	213304915589936	315825009004996	148031821165991	333398965286829	344571971131439	11155508562338	367530926220197	256264825483127
CAMP	820	CAP-18|CAP18|CRAMP|FALL-39|FALL39|HSD26|LL37	cathelicidin antimicrobial peptide	362882490022543	408479638859963	38210063802108	291784353993008	345277289869802	405394236301815	335715272925831	344455348863543	36734298566591	290792241147191	204936167771542	281639700996458	346126167652892	183216677265335	398810386445346	391304247523997	227156766545849	227264656090408	174348708654807	213659662809557	268730898281761	22445527617357	253079032542786	25241422757701	336357079058295	301779585229952	399123315910422	189622426256404	271801165662051	315825009004996	189535571093876	195547802961456	286075721059323	11155508562338	318988243503173	755293332773666
CARD11	84433	BENTA|BIMP3|CARMA1|IMD11|PPBL	caspase recruitment domain family, member 11	308450438400162	415879697004341	507476297245658	328041361931479	545277289869802	561403019510028	31578439210349	435144408424395	519699181271611	439334923864215	350879329635272	581639700996458	584592552676424	563952169471095	350267703728322	650798906453375	60789225875161	671005187321138	532844958726922	5799561640818	585723398425992	446694518307215	600472151376027	474653469710655	42115676971379	45202961928287	472819875327042	470357918462164	445497725078672	474321259077112	359579542907985	632005046191041	418268530548059	350786827901256	495541718139471	492521833421598
CARD9	64170	CANDF2|hCARD9	caspase recruitment domain family, member 9	411425172739568	459175637731952	444249475695707	356992023650978	467516532003447	495836470303592	413087687343463	335144408424395	448078477871671	439334923864215	404936167771542	440135951068574	361326476997397	408009428609693	44661511612581	545736299146378	50789225875161	544257156234639	500652149238186	472155912881673	510234648209645	436002997915564	426775591959406	446274173110596	336357079058295	413327306971945	440627065838306	441978621862105	371801165662051	415825009004996	289535571093876	495547802961456	366811213265083	29229057782914	386795434014437	434025583349482
CASP1	834	ICE|IL1BC|P45	caspase 1, apoptosis-related cysteine peptidase	447682180678038	44218313758772	529049166351202	428041361931479	532724201661417	652342764631937	404681260864615	487081824333753	525839235738026	539334923864215	400355798810229	681639700996458	612422668925135	491962961390368	488118866053695	681993307084849	633765685591627	638812377832402	579659842300763	568091714431938	53117998477254	498151835590191	529160266154843	402664261629928	384899761775319	375476144646572	399123315910422	475420525769161	42205119971497	474321259077112	453921190071348	610928336569359	386075721059323	39229057782914	539151629620138	53098821844513
CASP10	843	ALPS2|FLICE2|MCH4	caspase 10, apoptosis-related cysteine peptidase	500733652347916	422918629793481	473527650618491	328041361931479	303773539941918	485600298540624	401766626298664	402951598935658	458032045226762	41709568173057	390734267284299	481639700996458	453926418853019	215409486754071	418074894239586	402851969265991	385653016617965	368768406018292	242155899166071	387356222226178	290970140415406	22445527617357	316822024604315	363961949319003	262660519641674	343283335157836	340627065838306	380311485817256	213304915589936	374321259077112	270271063299636	34409048567848	344571971131439	363911281229081	403787934158668	292521833421598
CASP3	836	CPP32|CPP32B|SCA-1	caspase 3, apoptosis-related cysteine peptidase	563909323567926	479106518554292	57787781448215	489184833139714	511573791142045	637587045790551	563177510936731	532719653799727	548078477871671	57954476822135	502664160121534	613832510485194	593519286486133	563952169471095	608763953800437	645736299146378	624884758895841	61795371565126	610805951884392	594395155015318	647738591344338	561378657140142	621884631911312	610910477649125	550107431433288	579038535619644	557619565982537	600474871934221	606378649346224	632817509149227	553921190071348	64279658010773	544571971131439	554181561093589	582215065053124	568603067033655
CASP8	841	ALPS2B|CAP4|Casp-8|FLICE|MACH|MCH5	caspase 8, apoptosis-related cysteine peptidase	568936644216048	51222710940183	623950773479321	566507746955012	620766040086149	674008369810667	624844646981581	596811544469244	682317697616378	583392183002813	599187618305466	67232876055731	697783720226982	643207961484047	655578837374278	740489557156965	723735195012058	738812377832402	697614784333834	67013812468791	685723398425992	649248027517928	65800338444477	674653469710655	608603681505404	621419306510302	557619565982537	689622426256404	615541696892781	655056751282872	591772352396721	712540303105687	679149454815612	603441409350839	670084435430911	637000317688887
CCL1	6346	I-309|P500|SCYA1|SISe|TCA3	chemokine (C-C motif) ligand 1	370899524890942	400679387659836	351288408484846	143241671275984	267516532003447	352342764631937	321031134092903	335144408424395	325839235738026	358599431658455	237128977260278	281639700996458	319822727069513	832166772653346	318074894239586	278751159315611	227156766545849	687684060182924	259148399310302	313659662809557	290970140415406	265959026101454	19458278247067	25241422757701	262660519641674	324018827363596	340627065838306	306614926400635	171801165662051	474321259077112	895355710938757	195547802961456	244571971131439	115550856233796	286795434014437	134025583349482
CCL11	6356	SCYA11	chemokine (C-C motif) ligand 11	345373819366734	448072506493077	376442285184443	191784353993008	218973849286423	335350264487706	286238803750873	314499320677652	225839235738026	258599431658455	237128977260278	481639700996458	246126167652892	363952169471095	308763953800437	341554281576916	327156766545849	327264656090408	174348708654807	313659662809557	342427457698382	346694518307215	216822024604315	43314971978277	104164269569559	389226497021566	457619565982537	370357918462164	213304915589936	474321259077112	895355710938757	24409048567848	344571971131439	170051335695495	367530926220197	275529333277367
CCL13	6357	CKb10|MCP-4|NCC-1|NCC1|SCYA13|SCYL1	chemokine (C-C motif) ligand 13	374746939672405	415879697004341	473527650618491	335841613131606	554023573994836	491828726366058	605400811005036	344455348863543	606574727943786	475591931802686	564927451990255	640135951068574	478318977141628	561352648617801	524683813285363	500050531649031	826592110231735	668768406018292	602147183384783	463909696862476	633116517259233	651757125614211	642695451444332	558303596482367	512910553694592	460275835302067	565419817182665	506614926400635	403993975150788	585868980819105	428767313371752	652836769803514	486075721059323	29229057782914	503787934158668	648321378733686
CCL14	6358	CC-1|CC-3|CKB1|HCC-1|HCC-1(1-74)|HCC-1/HCC-3|HCC-3|MCIF|NCC-2|NCC2|SCYA14|SCYL2|SY14	chemokine (C-C motif) ligand 14	585709388789855	655111439282217	574992328214931	777937360213873	624284982932379	546897986229699	532181965614603	681087570288124	722801870833674	620070416069976	563432417843658	73399589660216	731924267165649	580944669615326	5922215928797	74929869011945	731596178481695	697308627904517	548764818211848	683703634623667	656177810073375	638751071557774	601907680673734	618710728849253	589962369082316	65202961928287	572819875327042	651093410667925	638097666934294	751580209466804	659579542907985	565591774775565	705058176947325	644646773434841	691234845950282	673257325627358
CCL15	6359	HCC-2|HMRP-2B|LKN-1|LKN1|MIP-1 delta|MIP-1D|MIP-5|MRP-2B|NCC-3|NCC3|SCYA15|SCYL3|SY15	chemokine (C-C motif) ligand 15	366946688472278	383686887515605	351288408484846	143241671275984	867810397976868	316085756693466	198791891959259	290398510727273	26734298566591	258599431658455	185671659977302	281639700996458	161326476997397	183216677265335	326821178364619	249800497596113	185653016617965	168768406018292	200652149238186	213659662809557	168730898281761	659590261014543	236086532398554	22611078699363	204164269569559	143283335157836	340627065838306	306614926400635	113304915589936	415825009004996	221728380582612	263354993472719	344571971131439	11155508562338	245291684086553	307722142766103
CCL16	6360	CKb12|HCC-4|ILINCK|LCC-1|LEC|LMC|Mtn-1|NCC-4|NCC4|SCYA16|SCYL4	chemokine (C-C motif) ligand 16	422746233784367	464422379721365	416496078142816	343241671275984	303773539941918	409046823904326	379527384165019	361447849007774	299535795154646	339334923864215	321928667915773	381639700996458	361326476997397	183216677265335	318074894239586	385164193057583	285653016617965	268768406018292	100652149238186	287356222226178	210234648209645	22445527617357	253079032542786	193917977504894	304164269569559	301779585229952	299123315910422	22181523574514	271801165662051	415825009004996	306528071238107	121851243544835	366811213265083	170051335695495	245291684086553	366218392838218
CCL17	6361	A-152E5.3|ABCD-2|SCYA17|TARC	chemokine (C-C motif) ligand 17	408450438400162	392433171640639	420802950332004	396846961300005	69446259950277	405394236301815	484589991472016	325190841069303	46734298566591	467345715783489	621928667915773	481639700996458	450079004071556	728337788448567	655578837374278	662270072341044	644149266690081	856420100674792	653008344843887	445852472298294	565693533377409	751757125614211	360879283742913	688169428038818	512910553694592	575476144646572	510671037652415	459666398070513	517744327525781	585868980819105	406528071238107	438843743689066	57187382057208	281599057437489	318988243503173	542771867474516
CCL18	6362	AMAC-1|AMAC1|CKb7|DC-CK1|DCCK1|MIP-4|PARC|SCYA18	chemokine (C-C motif) ligand 18 (pulmonary and activation-regulated)	464928900278515	329630049379335	440596888093195	335841613131606	660927738437801	629210210021292	649041926012177	41994409907989	970685285819655	539334923864215	576360719538154	827582862860188	697783720226982	800209177409566	719755723008241	645736299146378	941622590829038	840192957784905	620291870518537	507519608343143	882344567080364	659032759857743	866464607216265	479716077017651	604164269569559	742151803835053	54937334996334	612504295305992	613304915589936	701623108517753	711452423140092	101862190322415	788312502362168	343747895112116	695541718139471	10180509236073
CCL19	6363	CKb11|ELC|MIP-3b|MIP3B|SCYA19	chemokine (C-C motif) ligand 19	419998160142156	429630049379335	802143347005045	415488273723093	799709341492184	916407427961821	552189749159494	771134002933033	673951904711687	665208350704232	576360719538154	961081287631469	101586154147963	672698453596129	629969001511936	107653118755583	882998837872716	109165027506788	95392020930498	985541487555152	10009237077705	716738490121324	707511084165167	59615475880774	736357079058295	669961989227326	421362558044067	849985060755023	359248077453665	751580209466804	489535571093876	893275795311447	576764780620175	647310286085188	953683932441062	782138252323144
CCL2	6347	GDCF-2|HC11|HSMCR30|MCAF|MCP-1|MCP1|SCYA2|SMC-CF	chemokine (C-C motif) ligand 2	414339807305519	459175637731952	592792158412731	496846961300005	624284982932379	711283605207172	598038524690718	41994409907989	722801870833674	57954476822135	625881504334437	681639700996458	548116123396662	658705427481681	60136389565606	7049179163226	885653016617965	733154024995765	668834553235561	707519608343143	670225932428358	730344645078927	677025626012325	644697441524764	536357079058295	592468644790804	616115816054653	648118676328519	52205119971497	62457129313003	596144490139653	779342127150558	59900402275382	578797619820529	603787934158668	760704237418972
CCL20	6364	CKb4|Exodus|LARC|MIP-3-alpha|MIP-3a|MIP3A|SCYA20|ST38	chemokine (C-C motif) ligand 20	495897350191776	464422379721365	4579998280707	356992023650978	486781039797687	516085756693466	423584643303617	361447849007774	437386957480019	534088181874802	413682451896576	627582862860188	381489863114362	363952169471095	503872993752343	45760074879624	466388508823726	568768406018292	394512094771772	455163412737442	410234648209645	436002997915564	336086532398554	463961949319003	450107431433288	413327306971945	521362558044067	485042057295091	359248077453665	615825009004996	221728380582612	415711189078421	466811213265084	31155508562338	403787934158668	366218392838218
CCL21	6366	6Ckine|CKb9|ECL|SCYA21|SLC|TCA4	chemokine (C-C motif) ligand 21	476632842397537	448072506493077	815948565136201	809917330464464	584509032147678	669927748171879	576050842348951	563437804751545	676089269790944	528643403472564	469321786749014	746025319973931	7818813681147	518971877727143	562369243824458	918606096964639	582615651713613	850786302259811	799520617915403	655163412737442	754528997794518	556648085662306	570071532687017	689337608543582	679653019785905	649892254203613	399123315910422	754008045233876	680547449787085	615825009004996	828767313371752	737501692112834	676764780620175	602244145184231	786795434014437	789995157560555
CCL22	6367	A-152E5.1|ABCD-1|DC/B-CK|MDC|SCYA22|STCP-1	chemokine (C-C motif) ligand 22	349954188328047	34218313758772	464412861812672	256992023650978	620766040086149	472273645454278	421031134092903	361447849007774	476089269790944	449288491219307	380424917987889	613832510485194	409869159714421	48765608920118	470431089845287	559486651521372	591542385523322	725753966851387	463101235728966	455163412737442	505654279248333	474705310226488	411575282614901	402664261629928	436357079058295	460275835302067	499123315910422	348118676328519	345497725078672	532817509149227	359579542907985	44409048567848	476764780620175	257498247487109	456839405828546	400322084621725
CCL23	6368	CK-BETA-8|CKb8|Ckb-8|Ckb-8-1|MIP-3|MIP3|MPIF-1|SCYA23|hmrp-2a	chemokine (C-C motif) ligand 23	230689680533807	315879697004341	329049166351202	243241671275984	286781039797687	341239633393063	272488451375879	144455348863543	36734298566591	21709568173057	204936167771542	513832510485194	246126167652892	353260649079444	198810386445346	372039739729758	451949517890208	385760906162524	259148399310302	413659662809557	310234648209645	298151835590191	216822024604315	25241422757701	262660519641674	243283335157836	421362558044067	270357918462164	213304915589936	415825009004996	221728380582612	372101277597753	286075721059323	19229057782914	318988243503173	375529333277367
CCL24	6369	Ckb-6|MPIF-2|MPIF2|SCYA24	chemokine (C-C motif) ligand 24	499541883280467	-163131124843952	120566662069704	-889511382127521	867810397976868	-12314598558441	402956418871431	102951598935658	225839235738026	31709568173057	104936167771542	281639700996458	261326476997397	-167833227346654	180748942395855	328079974518817	127156766545849	533154024995765	100652149238186	551634127374417	268730898281761	659590261014543	29458278247067	274653469710655	336357079058295	243283335157836	140627065838306	896224262564037	245497725078672	215825009004996	895355710938757	121851243544835	86075721059323	11155508562338	186795434014437	-244706667226334
CCL25	6370	Ckb15|SCYA25|TECK	chemokine (C-C motif) ligand 25	295897350191776	315879697004341	302745725767822	143241671275984	218973849286423	316085756693466	172488451375879	261447849007774	348078477871671	258599431658455	185671659977302	540135951068574	229133667508661	215409486754071	250267703728322	313543489657642	259349576034586	300961215507029	274348708654807	255163412737442	290970140415406	22445527617357	236086532398554	310910477649125	104164269569559	343283335157836	340627065838306	335565588120133	245497725078672	215825009004996	189535571093876	24409048567848	418268530548059	170051335695495	477484493575289	256264825483127
CCL26	10344	IMAC|MIP-4a|MIP-4alpha|SCYA26|TSC-1	chemokine (C-C motif) ligand 26	295897350191776	329630049379335	320802950332004	281092833601357	145277289869802	362652113928347	321031134092903	325190841069303	16734298566591	31709568173057	237128977260278	281639700996458	353926418853019	283216677265335	308763953800437	302851969265991	185653016617965	327264656090408	222891391371831	155163412737442	327227148353877	22445527617357	216822024604315	363961949319003	262660519641674	201779585229952	299123315910422	306614926400635	213304915589936	415825009004996	148031821165991	263354993472719	366811213265083	228547585767611	186795434014437	134025583349482
CCL27	10850	ALP|CTACK|CTAK|ESKINE|ILC|PESKY|SCYA27	chemokine (C-C motif) ligand 27	240643247888899	329630049379335	2579998280707	243241671275984	218973849286423	293846514559821	140295641887143	261447849007774	348078477871671	31709568173057	221928667915773	481639700996458	27507682937239	215409486754071	198810386445346	165000806940618	185653016617965	687684060182924	174348708654807	213659662809557	242427457698382	22445527617357	236086532398554	15241422757701	262660519641674	301779585229952	399123315910422	335565588120133	171801165662051	374321259077112	189535571093876	633549934727195	186075721059323	143747895112116	186795434014437	134025583349482
CCL28	56477	CCK1|MEC|SCYA28	chemokine (C-C motif) ligand 28	345373819366734	364422379721365	2579998280707	369545111859363	245277289869802	209046823904326	987918919592587	261447849007774	437386957480019	258599431658455	204936167771542	513832510485194	29917763932277	24171292733745	288118866053695	249800497596113	285653016617965	385760906162524	300652149238186	335898904943202	210234648209645	659590261014543	216822024604315	339861139368624	304164269569559	432833351578361	299123315910422	22181523574514	313304915589936	374321259077112	389535571093876	280347493616951	86075721059323	29229057782914	318988243503173	234025583349482
CCL3	6348	G0S19-1|LD78ALPHA|MIP-1-alpha|MIP1A|SCYA3	chemokine (C-C motif) ligand 3	495897350191776	606568756565193	623950773479321	47543448076472	518973849286423	681293426351436	495754527054907	578440349152005	576089269790944	628643403472564	498009901527831	627582862860188	672596490272333	522448419543211	50633919917577	695743659459843	712954866058607	573207817954138	477911099627879	59091861319925	568730898281761	436002997915564	557031868961449	624296052322605	436357079058295	518772085374183	521362558044067	572911427672878	488793665806283	596560501210756	484955202132563	683322227956356	576764780620175	440095307509604	582215065053124	632514894110461
CCL3L1	6349	464.2|D17S1718|G0S19-2|LD78|LD78-beta(1-70)|LD78BETA|MIP1AP|SCYA3L|SCYA3L1	chemokine (C-C motif) ligand 3-like 1	435752287840804	561822858868071	624984967901467	411048861787248	562269790014034	693846514559821	463177510936731	5302534483763	576089269790944	671527733352951	504936167771542	651683672810567	664888867970469	483216677265335	485317428436735	716728376261576	802645516762196	585760906162524	477911099627879	607519608343143	568730898281761	411902187965184	578713007868764	665342529271506	336357079058295	489226497021566	486570227702036	606614926400635	465661111195637	515825009004996	448031821165991	70429408708649	586075721059323	524483387317876	495541718139471	648321378733686
CCL4	6351	ACT2|AT744.1|G-26|HC21|LAG-1|LAG1|MIP-1-beta|MIP1B|MIP1B1|SCYA2|SCYA4	chemokine (C-C motif) ligand 4	433243189744521	550929421712754	580706718925292	363405057392949	526012782075563	621975125598823	470673716704853	527744350280017	588288322228805	539334923864215	502664160121534	613832510485194	691338849454298	408009428609693	464018056103315	742611205747934	65753484136356	597308627904517	500652149238186	607519608343143	598498953145829	465959026101454	553079032542786	584607037065746	362660519641674	460275835302067	472819875327042	587350418606395	438097666934294	515825009004996	370271063299636	637501692112834	503068221203554	397353185136137	582215065053124	504069555163591
CCL5	6352	D17S136E|RANTES|SCYA5|SIS-delta|SISd|TCP228|eoCP	chemokine (C-C motif) ligand 5	349954188328047	429630049379335	616496078142816	469545111859363	666222626432697	7520084203245	423584643303617	636341672591002	70996946113612	571527733352951	493200472707726	73399589660216	863785040825224	611756899151559	508763953800437	803198354796348	615421071482034	793561157362651	754050006438421	821697004455959	779583343959578	530344645078927	761353075643579	539861139368624	543396011847435	389226497021566	510671037652415	623607426544866	483348887404045	496560501210756	39828185521891	806817816236392	386075721059323	484347131079699	705777889902439	618155808747576
CCL7	6354	FIC|MARC|MCP-3|MCP3|NC28|SCYA6|SCYA7	chemokine (C-C motif) ligand 7	149954188328047	300679387659836	244249475695707	191784353993008	867810397976868	267543073976442	172488451375879	290398510727273	399535795154646	375591931802686	263432417843658	481639700996458	261326476997397	315409486754071	318074894239586	249800497596113	30789225875161	227264656090408	100652149238186	155163412737442	168730898281761	346694518307215	326775591959406	293917977504894	336357079058295	360275835302067	440627065838306	270357918462164	330297415734167	415825009004996	270271063299636	309298155336449	466811213265084	21155508562338	318988243503173	275529333277367
CCL8	6355	HC14|MCP-2|MCP2|SCYA10|SCYA8	chemokine (C-C motif) ligand 8	308450438400162	44218313758772	416496078142816	319795145912282	345277289869802	529210210021292	335715272925831	344455348863543	41328614752964	475591931802686	285671659977302	681639700996458	27507682937239	391962961390368	376571144311701	341554281576916	582615651713613	438812377832402	41219987098018	425207384551551	427227148353877	346694518307215	497557516810075	410910477649125	450107431433288	443283335157836	540627065838306	448118676328519	413304915589936	496560501210756	406528071238107	521851243544835	418268530548059	375940704600852	456839405828546	451018083493713
CCND3	896	-	cyclin D3	683045876139508	650929421712754	733973518253187	688527567747365	810621513730195	711283605207172	805041484532635	70067959128565	758032045226762	758599431658455	82242873602161	727582862860188	743599491791849	774505610888331	786724946957907	740489557156965	750038635595438	75331741111273	771157783859332	729310111377556	828225557211139	80519076837933	770071532687017	779716077017651	764155553788271	815393254028555	767305719907796	765777549500852	760878258686575	836770345567891	717148011621299	746643994889194	741534606227087	724997717645472	79659864231049	694511789165368
CCR1	1230	CD191|CKR-1|CKR1|CMKBR1|HM145|MIP1aR|SCYAR1	chemokine (C-C motif) receptor 1	378494410214272	329630049379335	424984967901467	369545111859363	451166658775159	51779310802936	395754527054907	402951598935658	619699181271611	467345715783489	421928667915773	481639700996458	493519286486133	408009428609693	460701369709795	52588173120817	562911967007658	508000148296169	463101235728966	501106574601171	435027399554004	382951526245686	488442728004256	446274173110596	384899761775319	45202961928287	531316125399158	42181523574514	394040407795696	615825009004996	306528071238107	609298155336449	444571971131439	31155508562338	495541718139471	568603067033655
CCR2	729230	CC-CKR-2|CCR-2|CCR2A|CCR2B|CD192|CKR2|CKR2A|CKR2B|CMKBR2|MCP-1-R	chemokine (C-C motif) receptor 2	411425172739568	474375947076457	534938535256558	435841613131606	499709341492183	607232089233301	428559946823327	525190841069303	553141085178667	522985050635927	409375579707387	690385985121492	59917763932277	469014776778092	503872993752343	664096292980317	627156766545849	659457465579144	594512094771772	657400194040287	577477182406795	498151835590191	526775591959406	546274173110596	462660519641674	460275835302067	399123315910422	565111176472751	438097666934294	474321259077112	441891766699577	588147744817078	403068221203554	343747895112116	486795434014437	461327432790124
CCR3	1232	CC-CKR-3|CD193|CKR3|CMKBR3	chemokine (C-C motif) receptor 3	402310383933748	383686887515605	392792158412731	3017379213481	145277289869802	385600298540624	286238803750873	353201632988577	26734298566591	31709568173057	185671659977302	513832510485194	319822727069513	215409486754071	298810386445346	397193616429354	397200738359959	327264656090408	300652149238186	387356222226178	210234648209645	265959026101454	306130504212664	35241422757701	204164269569559	343283335157836	340627065838306	289622426256404	271801165662051	415825009004996	306528071238107	372101277597753	366811213265083	115550856233796	245291684086553	234025583349482
CCR4	1233	CC-CKR-4|CD194|CKR4|CMKBR4|ChemR13|HGCN:14099|K5-5	chemokine (C-C motif) receptor 4	422746233784367	392433171640639	464412861812672	311048861787248	418973849286423	491828726366058	279527384165019	4302534483763	384335485810141	358599431658455	313682451896576	381639700996458	490604651920181	315409486754071	408763953800437	516096998868356	466388508823726	438812377832402	359148399310302	335898904943202	380278620023755	298151835590191	326775591959406	363961949319003	42115676971379	301779585229952	240627065838306	335565588120133	133049155899357	215825009004996	321728380582612	363354993472719	344571971131439	243747895112116	367530926220197	334025583349482
CCR5	1234	CC-CKR-5|CCCKR5|CCR-5|CD195|CKR-5|CKR5|CMKBR5|IDDM22	chemokine (C-C motif) receptor 5 (gene/pseudogene)	240643247888899	215879697004341	464412861812672	243241671275984	545277289869802	548278566182202	249041926012177	244455348863543	458032045226762	358599431658455	380424917987889	540135951068574	623385118042585	400209177409566	326821178364619	588266882619645	435903050670883	600961215507029	525444900582545	540961512250199	571705632621166	365959026101454	485271842031522	293917977504894	304164269569559	324018827363596	140627065838306	406614926400635	245497725078672	448017818493732	270271063299636	533398965286829	318268530548059	336347836967738	495541718139471	400322084621725
CCR6	1235	BN-1|C-C CKR-6|CC-CKR-6|CCR-6|CD196|CKR-L3|CKRL3|CMKBR6|DCR2|DRY6|GPR29|GPRCY4|STRL22	chemokine (C-C motif) receptor 6	454393600263892	408479638859963	470552916279086	381092833601357	518973849286423	521148364000463	45322394358164	461447849007774	448078477871671	404542593522184	447562643241752	440135951068574	484592552676424	435572872871036	535067394383817	585164193057583	491542385523322	630239390429813	527953998678828	435898904943202	442427457698382	446694518307215	353079032542786	539861139368624	362660519641674	389226497021566	340627065838306	480311485817256	359248077453665	474321259077112	380224630654728	421851243544835	418268530548059	243747895112116	486795434014437	451018083493713
CCR7	1236	BLR2|CC-CKR-7|CCR-7|CD197|CDw197|CMKBR7|EBI1	chemokine (C-C motif) receptor 7	219998160142156	34218313758772	38210063802108	191784353993008	451166658775159	465118319351774	298791891959259	396811544469244	41328614752964	339334923864215	137128977260278	562375193202219	581489863114362	373905736826186	350267703728322	631676466129098	435903050670883	695447060087783	450902183291104	435898904943202	462590843815347	298151835590191	360879283742913	274653469710655	384899761775319	343283335157836	372819875327042	306614926400635	113304915589936	415825009004996	148031821165991	467794405408565	344571971131439	170051335695495	432738595878167	434025583349482
CCR9	10803	CC-CKR-9|CDw199|GPR-9-6|GPR28	chemokine (C-C motif) receptor 9	354393600263892	408479638859963	407476297245658	269545111859363	332724201661417	409046823904326	321031134092903	314499320677652	325839235738026	290792241147191	263432417843658	513832510485194	287629917580776	14171292733745	276571144311701	249800497596113	227156766545849	300961215507029	274348708654807	287356222226178	242427457698382	265959026101454	282029694262284	274653469710655	262660519641674	143283335157836	421362558044067	32181523574514	271801165662051	474321259077112	189535571093876	309298155336449	366811213265083	21155508562338	345291684086553	256264825483127
CCRL2	9034	ACKR5|CKRX|CRAM|CRAM-A|CRAM-B|HCR	chemokine (C-C motif) receptor-like 2	447682180678038	436043083121306	48484871166329	369545111859363	411573791142045	489782316110087	392651837492844	453201632988577	484335485810141	510955627264156	363432417843658	613832510485194	47176014297887	453260649079444	493563644455932	491304247523997	479512962151551	438812377832402	432844958726922	455163412737442	368730898281761	398151835590191	400472151376027	384607037065746	404164269569559	433972394718688	579858808116182	380311485817256	345497725078672	561768170868726	39828185521891	521851243544835	476764780620175	302244145184231	445291684086553	456264825483127
CD14	929	-	CD14 molecule	587458131462739	576760621271893	657177777390203	605300312321172	70477194879918	801171412762885	645823885437262	611697883060692	823567228088017	625841965855604	620923301449381	746025319973931	728569011194546	646152339273296	690866939695905	797553840097374	913265457145389	796380846545716	695294045217702	782775853264865	773170310217606	659032759857743	769178220210016	746274173110596	608603681505404	664228671720731	616115816054653	710567762819299	667220796700739	706514068565848	681421894821335	846643994889194	635261030692291	636347836967738	760942132654552	832894052026699
CD160	11126	BY55|NK1|NK28	CD160 molecule	395897350191776	392433171640639	402745725767822	3017379213481	318973849286423	401646765759949	310339613701252	361447849007774	225839235738026	390792241147191	295625227332394	281639700996458	404622417725007	263952169471095	413494525278273	423497057012734	227156766545849	368768406018292	332844958726922	355163412737442	290970140415406	165959026101454	216822024604315	-608202249510574	304164269569559	343283335157836	340627065838306	289622426256404	113304915589936	374321259077112	189535571093876	34409048567848	318268530548059	19229057782914	318988243503173	256264825483127
CD163	9332	M130|MM130	CD163 molecule	536990660286387	548072506493077	651288408484846	568034422620343	7467723240164	754661727369126	598038524690718	678440349152005	844161418143603	6630388435943	614739376067595	848882235193608	762225355320122	683216677265335	70136389565606	809626429929574	935637605326286	824227291186056	705091561174032	729310111377556	818449552345032	62445527617357	830630916036345	770073100749342	653349579202526	666165204207424	599123315910422	675420525769161	630297415734167	706514068565848	640315035113745	929532803249918	710868472403682	502244145184231	737574898034307	884805047369352
CD164	8763	MGC-24|MUC-24|endolyn	CD164 molecule, sialomucin	109602537354217	101164794562085	104077018481564	106315982615238	106967402256284	103473845357141	102480543798444	115045738431433	103893918469142	105817614674623	104629896067396	988248620042235	112810859505487	107163372917618	101877762092898	101829483577791	977340485036079	102669999977629	102779845202862	106924638981474	105473613279649	103337825291602	104542828883735	100581208477725	105234421273613	107159217046024	111925402860315	102526762327858	106368748938951	106380303540791	998546813060305	103331223880145	101826853054806	108878654301554	997909001037908	105570016916901
CD180	4064	LY64|Ly78|RP105	CD180 molecule	438218493264231	459175637731952	464412861812672	328041361931479	445277289869802	626838603123911	361240978450038	457383650558039	542831735882257	475591931802686	329728919115901	627582862860188	649100901992297	469014776778092	457306636517462	681189575178307	569783242016059	704523606480101	546595311101916	630652162953788	635027399554004	398151835590191	544832816523588	446274173110596	336357079058295	460275835302067	372819875327042	475420525769161	313304915589936	474321259077112	895355710938757	617270874583523	403068221203554	270051335695495	545291684086553	518155808747576
CD19	930	B4|CVID3	CD19 molecule	349954188328047	315879697004341	397854765719728	3017379213481	439137235403388	682382257965709	265088393231502	535144408424395	499535795154646	390792241147191	304936167771542	640135951068574	69917763932277	329159839129064	350267703728322	790550880255456	491542385523322	808000148296168	639883891516062	652891405087433	685723398425992	265959026101454	47531827467643	393917977504894	304164269569559	375476144646572	499123315910422	506614926400635	294040407795696	496560501210756	370271063299636	591895215358944	386075721059323	21155508562338	622550634476245	400322084621725
CD1A	909	CD1|FCB6|HTA1|R4|T6	CD1a molecule	366946688472278	315879697004341	447811866668779	191784353993008	551166658775159	42279717627932	510339613701252	276648158352279	437386957480019	41709568173057	545875261385312	513832510485194	329133667508661	473905736826186	44661511612581	461348219338107	491542385523322	727264656090408	599141459999165	287356222226178	327227148353877	598151835590191	326775591959406	393917977504894	436357079058295	413327306971945	521362558044067	370357918462164	345497725078672	574321259077112	348031821165991	363354993472719	244571971131439	228547585767611	318988243503173	414761075555243
CD1B	910	CD1|CD1A|R1	CD1b molecule	499541883280467	-163131124843952	229049166351202	169545111859363	418973849286423	193846514559821	172488451375879	176648158352279	299535795154646	158599431658455	263432417843658	381639700996458	29917763932277	-167833227346654	765711443117011	332807997451882	127156766545849	438812377832402	359148399310302	255163412737442	310234648209645	298151835590191	168279341887291	293917977504894	262660519641674	243283335157836	240627065838306	248118676328519	245497725078672	448017818493732	148031821165991	309298155336449	186075721059323	700513356954952	318988243503173	234025583349482
CD1C	911	BDCA1|CD1|CD1A|R7	CD1c molecule	366946688472278	364422379721365	45468314167718	335841613131606	556825011611796	460143015832064	4260937413999	390398510727273	476089269790944	449288491219307	425881504334437	481639700996458	47176014297887	463952169471095	537057350127587	635044778754727	617845826106701	677514690143326	581387641443947	472155912881673	456177810073375	518315221707156	316822024604315	522458199391119	262660519641674	433972394718688	472819875327042	42885416853428	371801165662051	585868980819105	348031821165991	505981468942929	318268530548059	243747895112116	432738595878167	466218392838218
CD1D	912	CD1A|R3	CD1d molecule	274746939672405	383686887515605	351288408484846	411048861787248	411573791142045	372273645454278	304681260864615	376648158352279	484335485810141	449288491219307	337128977260278	440135951068574	493519286486133	400209177409566	403872993752343	561348219338107	466388508823726	549503898224053	41219987098018	463909696862476	449466390487521	398151835590191	344832816523588	484607037065746	304164269569559	275476144646572	372819875327042	289622426256404	294040407795696	448017818493732	414328322438234	402586735750596	476764780620175	406974716662067	486795434014437	451018083493713
CD1E	913	CD1A|R2	CD1e molecule	430689680533807	329630049379335	48210063802108	256992023650978	386781039797687	469927748171879	407538176084293	41994409907989	399535795154646	339334923864215	350879329635272	281639700996458	381489863114362	300209177409566	350267703728322	500050531649031	359349576034586	514711567882022	41219987098018	287356222226178	342427457698382	265959026101454	306130504212664	22611078699363	262660519641674	360275835302067	340627065838306	348118676328519	271801165662051	374321259077112	148031821165991	363354993472719	244571971131439	-884449143766204	403787934158668	207722142766103
CD2	914	LFA-2|SRBC|T11	CD2 molecule	-500458116719533	183686887515605	270552916279086	169545111859363	345277289869802	389782316110087	140295641887143	225190841069303	299535795154646	290792241147191	250879329635272	440135951068574	468365409786537	329159839129064	250267703728322	449800497596113	327156766545849	385760906162524	400652149238186	355163412737442	310234648209645	659590261014543	236086532398554	310910477649125	262660519641674	143283335157836	140627065838306	270357918462164	213304915589936	215825009004996	-104644289061243	415711189078421	286075721059323	115550856233796	318988243503173	356264825483127
CD200	4345	MOX1|MOX2|MRC|OX-2	CD200 molecule	598335766054472	58812629945145	665194812258602	622942969059599	670070041214161	69080914965547	704320135509378	648894760799388	631728604643383	699538525272225	713151071906929	581639700996458	6767070106053	722448419543211	662369243824458	628227628490569	687148050764562	693561157362651	618974331643763	64823714649373	661014112229515	601714226563263	653079032542786	690496405971103	646790745039768	649892254203613	672819875327042	704597138206872	632287371477937	648017818493732	690658296636201	623346277691432	664211692411789	685026047645963	639151629620138	568603067033655
CD207	50489	CLEC4K	CD207 molecule, langerin	349954188328047	353730859329714	433002002769865	281092833601357	545277289869802	362652113928347	562212493933359	335144408424395	425839235738026	428643403472564	490734267284299	513832510485194	329133667508661	478636308304022	403872993752343	437247409387727	397200738359959	549503898224053	48478237463628	313659662809557	310234648209645	482951526245686	19458278247067	384607037065746	404164269569559	401779585229952	457619565982537	359666398070513	413304915589936	315825009004996	248031821165991	321851243544835	318268530548059	257498247487109	432738595878167	427885528883068
CD209	30835	CDSIGN|CLEC4L|DC-SIGN|DC-SIGN1	CD209 molecule	462882490022543	44218313758772	447811866668779	356992023650978	491220451733532	507232089233301	3260937413999	425190841069303	299535795154646	404542593522184	344167910049418	481639700996458	457673889394886	263952169471095	467260203872553	523497057012734	491542385523322	533154024995765	400652149238186	387356222226178	462590843815347	298151835590191	436086532398554	418710728849253	304164269569559	424018827363597	421362558044067	42181523574514	245497725078672	474321259077112	321728380582612	476283295167216	286075721059323	143747895112116	467530926220197	461327432790124
CD22	933	SIGLEC-2|SIGLEC2	CD22 molecule	408450438400162	78812629945145	753419459109388	472519846198769	812519824066952	731928692953915	657788210137211	581959291998235	580271287360407	634088181874802	664927451990255	827582862860188	736815227213744	598191389215803	696865150178729	841288836232318	701303465185964	880662513290643	71494794462239	788255100548903	786389771454093	699944026389917	865318695678758	558303596482367	674208241383668	641011327507828	579858808116182	888774610863973	70278669192073	892643441482689	651006555505397	868339848417776	628702196529533	502244145184231	73108978359931	667415657004826
CD24	100133941	CD24A	CD24 molecule	130695754446623	127527482539918	12327733543453	129283716458166	120745195473355	12059566912212	120977495738714	13179051430328	135327705106266	129416207102225	118583258526347	120761402736554	125556326525131	125399572681822	120744296807868	117169045125424	118871973024266	125178030856274	123675514160575	132017883410495	121051614977035	124257050186013	122759977729362	13298792086164	13093191534136	128925211078179	123333078271034	124025318436643	124490477785279	124215192904226	132843147471716	120245249408827	124634560756112	136335892358119	130840938965695	127528256803
CD244	51744	2B4|NAIL|NKR2B4|Nmrk|SLAMF4	CD244 molecule, natural killer cell receptor 2B4	130689680533807	264422379721365	270552916279086	211048861787248	245277289869802	362652113928347	210339613701252	244455348863543	325839235738026	339334923864215	337128977260278	513832510485194	361326476997397	263952169471095	176571144311701	391304247523997	327156766545849	438812377832402	300652149238186	355163412737442	356177810073375	265959026101454	282029694262284	25241422757701	262660519641674	360275835302067	240627065838306	289622426256404	171801165662051	315825009004996	895355710938757	372101277597753	286075721059323	19229057782914	245291684086553	321472495141096
CD247	919	CD3-ZETA|CD3H|CD3Q|CD3Z|IMD25|T3Z|TCRZ	CD247 molecule	340643247888899	436043083121306	447811866668779	335841613131606	526012782075563	599735883465178	386238803750873	511697883060692	506574727943786	449288491219307	363432417843658	651683672810567	649100901992297	44171292733745	439020230802481	667680812874989	50789225875161	683743117968761	599141459999165	559602824673287	612471429512491	411902187965184	570071532687017	43314971978277	404164269569559	413327306971945	457619565982537	498368710381438	245497725078672	496560501210756	289535571093876	62629065548068	344571971131439	381599057437489	567530926220197	4842756174024
CD27	939	S152|S152. LPFS2|T14|TNFRSF7|Tp55	CD27 molecule	901425593741896	561822858868071	609784658556962	319795145912282	495527323922721	715224443662995	389480951520111	652136908568626	645478957018376	375591931802686	380424917987889	67232876055731	736279903764323	44171292733745	318074894239586	74727382173507	60789225875161	819547870038162	680526328413476	782775853264865	762590843815347	436002997915564	689224678450186	514863314067789	104164269569559	389226497021566	372819875327042	610567762819299	438097666934294	415825009004996	270271063299636	667794405408565	444571971131439	484347131079699	632738595878167	666218392838218
CD274	29126	B7-H|B7H1|PD-L1|PDCD1L1|PDCD1LG1|PDL1	CD274 molecule	354393600263892	353730859329714	487545416423317	415488273723093	439137235403388	586657222711643	442532423189988	396811544469244	437386957480019	41709568173057	444167910049418	481639700996458	481489863114362	518971877727143	496210865592051	500050531649031	512954866058607	485760906162524	500652149238186	494395155015318	480278620023754	446694518307215	488442728004256	384607037065746	404164269569559	389226497021566	472819875327042	470357918462164	459248077453665	374321259077112	39828185521891	567794405408565	432018882923053	350786827901256	526027176292313	451018083493713
CD276	80381	4Ig-B7-H3|B7-H3|B7H3|B7RP-2	CD276 molecule	790255390685546	723774831143823	80601458763844	761828325807118	935162617524112	854332720375708	843913003142492	792836926589968	819699181271611	893029022450036	847562643241752	830825010629426	818312037830492	864915039590873	856229189358044	819844469410222	919043090273309	84492352926274	838734327632279	809079293848245	833596615885616	902591247526036	846415313239757	862568030223216	873512965319491	874571630686271	873718753649768	848118676328519	862088918972241	883067543202145	784955202132563	833398965286829	869364722475797	810990429309265	844538316818012	822289888285666
CD28	940	Tp44	CD28 molecule	195897350191776	315879697004341	351288408484846	228041361931479	403773539941918	474582006765582	240295641887143	314499320677652	36734298566591	290792241147191	285671659977302	513832510485194	548116123396662	353260649079444	298810386445346	6148258936934	435903050670883	61795371565126	400652149238186	445852472298294	427227148353877	265959026101454	336086532398554	22611078699363	362660519641674	243283335157836	140627065838306	32181523574514	213304915589936	215825009004996	895355710938757	44409048567848	286075721059323	257498247487109	367530926220197	366218392838218
CD33	945	SIGLEC-3|SIGLEC3|p67	CD33 molecule	230689680533807	329630049379335	320802950332004	350280604065124	395527323922721	301646765759949	221031134092903	314499320677652	448078477871671	439334923864215	369321786749014	581639700996458	346126167652892	363952169471095	298810386445346	372039739729758	502645516762196	400961215507029	322891391371831	401106574601171	342427457698382	382951526245686	316822024604315	426110786993631	404164269569559	424018827363597	499123315910422	435565588120133	394040407795696	515825009004996	39828185521891	333398965286829	486075721059323	302244145184231	418988243503173	356264825483127
CD34	947	-	CD34 molecule	476632842397537	592433171640639	606308116740894	638661302314672	629407515267897	572273645454278	591075105907013	581959291998235	592135737010269	707784741291422	618891303011421	627582862860188	637879951633695	561352648617801	522514306175431	597193616429354	60789225875161	459457465579144	581387641443947	625207384551551	593523649626119	556648085662306	549014834093051	618710728849253	625109606132454	575476144646572	54937334996334	559666398070513	494040407795696	596560501210756	623520571382338	549153092985477	635261030692291	584347131079699	586795434014437	600322084621725
CD36	948	BDPLT10|CHDS7|FAT|GP3B|GP4|GPIV|PASIV|SCARB3	CD36 molecule (thrombospondin receptor)	813253708042343	720319108940186	767515551374734	75451168455092	554023573994836	588748121687941	598038524690718	878440349152005	71812244968578	636735403010921	466407152183063	613832510485194	636815227213744	558705427481681	559013987853356	724694321179341	69009242855381	666496398368284	65611103440595	613659662809557	623162949904142	398151835590191	557031868961449	549376862672658	617092571264055	607668954135309	486570227702036	608604882144405	565661111195637	640617760349354	756069162812393	685271845518936	641534606227087	733471937669596	764931405366903	806363236291307
CD37	951	GP52-40|TSPAN26	CD37 molecule	399139497961014	464422379721365	461241975839938	439589083673473	649716701805648	640516476469955	418431613239609	532719653799727	584335485810141	583392183002813	425881504334437	720871443274334	685357909930768	518971877727143	518074894239586	784377981280286	642131478496318	763019856552216	632844958726922	635898904943202	709103116886862	490751777445813	57531827467643	57205394885736	462660519641674	475476144646572	457619565982537	554008045233876	438097666934294	515825009004996	359579542907985	698227808895827	456119692873432	370051335695495	629421909484647	609514333565829
CD38	952	ADPRC 1|ADPRC1	CD38 molecule	438218493264231	469484987028362	467515551374734	439589083673473	426012782075563	676289358101476	368835863773368	469248100207901	506574727943786	41709568173057	321928667915773	562375193202219	660421963037096	300209177409566	364018056103315	711598253391025	522576397584537	761842139774581	635229632922359	697789888207651	712471429512491	346694518307215	533814524748546	22611078699363	336357079058295	413327306971945	421362558044067	538807735889371	313304915589936	474321259077112	359579542907985	618813878640483	386075721059323	387043835839726	456839405828546	445573305091476
CD3D	915	CD3-DELTA|IMD19|T3D	CD3d molecule, delta (CD3-TCR complex)	392580663798257	448072506493077	509784658556962	311048861787248	597633485475504	690296646437683	401766626298664	514499320677652	525839235738026	483392183002813	390734267284299	698632201140689	716785362165161	422448419543211	50633919917577	765000806940618	591542385523322	769891131560618	657130611116539	657400194040287	680278620023754	365959026101454	624350837334739	474653469710655	384899761775319	45202961928287	457619565982537	577886731192588	359248077453665	448017818493732	348031821165991	679342127150558	366811213265083	328547585767611	639151629620138	539914952254839
CD3E	916	IMD18|T3E|TCRE	CD3e molecule, epsilon (CD3-TCR complex)	149954188328047	264422379721365	461241975839938	328041361931479	554023573994836	62361456942389	321031134092903	487081824333753	492135737010269	458599431658455	429728919115901	690385985121492	673428017093533	447602296242807	382460513217058	699341589170399	522576397584537	649503898224053	605091561174032	597789888207651	580278620023754	365959026101454	553079032542786	45241422757701	42115676971379	433972394718688	421362558044067	441978621862105	371801165662051	496560501210756	306528071238107	654044053033571	386075721059323	357498247487109	545291684086553	500322084621725
CD3EAP	10849	ASE-1|ASE1|CAST|PAF49	CD3e molecule, epsilon associated protein	546532616794255	681414879865596	570552916279086	543241671275984	617159114615397	583462933461367	617114074364836	499914234031307	558032045226762	583392183002813	590734267284299	613832510485194	559511742326371	598191389215803	603872993752343	586723878562685	585653016617965	573207817954138	566948650510429	555163412737442	542427457698382	630344645078927	624350837334739	59835738944074	671406803766708	633972394718688	657619565982537	6025507279509	574775900001457	732817509149227	532162046564086	591895215358944	621830921521131	555849435208252	603787934158668	53098821844513
CD3G	917	CD3-GAMMA|IMD17|T3G	CD3g molecule, gamma (CD3-TCR complex)	308450438400162	24218313758772	351288408484846	211048861787248	145277289869802	381293426351436	279527384165019	302951598935658	36734298566591	375591931802686	295625227332394	481639700996458	437879951633695	34171292733745	364018056103315	481993307084849	285653016617965	459457465579144	332844958726922	313659662809557	310234648209645	265959026101454	344832816523588	22611078699363	262660519641674	375476144646572	140627065838306	289622426256404	213304915589936	315825009004996	189535571093876	421851243544835	418268530548059	143747895112116	418988243503173	307722142766103
CD4	920	CD4mut	CD4 molecule	422746233784367	459175637731952	522909111884787	428041361931479	586781039797687	66450570907209	495754527054907	537529082619831	625839235738026	510955627264156	480424917987889	651683672810567	6451208011865	538675562433098	50136389565606	722289773782676	69009242855381	744257156234639	660146808167564	640961512250199	659419957842613	50519076837933	591545417566318	561160511702044	504164269569559	468076086502195	499123315910422	559666398070513	503993975150788	615825009004996	502463872788372	736147038929039	544571971131439	460740395256347	607740770577332	657547229518885
CD40	958	Bp50|CDW40|TNFRSF5|p50	CD40 molecule, TNF receptor superfamily member 5	482146997816783	54218313758772	723430882811889	746804062249056	671330044892124	872854207622398	738879835587477	756349456135893	737386957480019	749288491219307	764555143385983	762375193202219	803952952467607	78433940280766	766858897621891	81922661191731	749073618592066	813889517201525	785201154332624	762844972442525	769480351936453	615144335734422	783659875495194	768064676145009	589962369082316	771823557044061	626425165351063	798898140348389	741845137476161	711244640043683	680224630654728	795096254849206	743061281892418	740556970316641	793404353060214	6842756174024
CD40LG	959	CD154|CD40L|HIGM1|IGM|IMD3|T-BAM|TNFSF5|TRAP|gp39|hCD40L	CD40 ligand	419998160142156	500679387659836	464412861812672	381092833601357	562269790014034	57685401441559	344735053822988	487081824333753	484335485810141	554019062697142	369321786749014	681639700996458	654872451777926	478636308304022	439020230802481	682792586160202	497200738359959	646904377370758	497614784333834	587356222226178	612471429512491	42445527617357	464626754284779	489337608543582	49485332913041	433972394718688	472819875327042	448118676328519	430297415734167	561768170868726	441891766699577	580347493616951	456119692873432	397353185136137	599723735708934	504069555163591
CD44	960	CDW44|CSPG8|ECMR-III|HCELL|HUTCH-I|IN|LHR|MC56|MDU2|MDU3|MIC4|Pgp1	CD44 molecule (Indian blood group)	118363273594842	987578786444835	112901785446739	102653067269246	110452299359661	108783707984347	116174273304073	116022162158439	117962578514668	111988628138756	11194657012649	104457536300442	118153885938044	11940037686933	107048008611137	108462413302758	114079180069127	111181366118485	112341374357961	119878251228558	114315822238303	1133907036052	119801682794012	11652566289986	106471222137573	115334956905836	12014525480361	11564666090617	116183753451399	11889569121075	101420963094319	112376397961964	110143092423013	116378871771471	118798804064512	11738999525433
CD46	4179	AHUS2|MCP|MIC10|TLX|TRA2.10	CD46 molecule, complement regulatory protein	843765120949971	739911129937712	843344961735406	856786949694501	842623111124553	856620167000966	895466468049212	835744282486539	914510507105115	811737577710086	859432611050466	833995896602159	849100901992297	881516034734766	917510237925471	876479151665603	918146074922854	852688784827987	881387641443947	889148413025904	86180463203805	896337100919165	857518444478631	909652671041179	817092571264055	865683502577647	774612066126769	889340374350166	892421204445438	834807464892998	857131274388051	917851436751643	867453840181027	867779328045487	875059738950621	877488406113155
CD47	961	IAP|MER6|OA3	CD47 molecule	788971083948065	78812629945145	944587211715939	905006783218717	101192928085971	988228231020509	107081631778802	829942187189566	915724563392336	993693349813098	106972697519972	890385985121492	958250737440847	954469377309317	991376426408182	927205988886256	903975199023542	932430868072657	980742139230217	939712417831879	994469682551026	987633611920985	985771910137359	89998757067365	945527062471976	100567148415918	103949553451552	100934409556741	981779777632098	990644293963942	926386217244645	999987214897301	946067005278036	930290292943429	983949789409514	859764367618747
CD48	962	BCM1|BLAST|BLAST1|MEM-102|SLAMF2|hCD48|mCD48	CD48 molecule	411425172739568	400679387659836	576442285184443	419795145912282	597633485475504	72763347843546	365088393231502	599914234031307	622801870833674	567345715783489	421928667915773	757128451212805	83814490947509	591962961390368	488118866053695	850798906453375	640085068240346	858855086816367	686450248750943	713659662809557	76722020904274	446694518307215	655068988286556	514863314067789	450107431433288	424018827363597	372819875327042	575420525769161	383348887404045	632817509149227	370271063299636	764477719015045	432018882923053	428547585767611	664931405366903	634025583349482
CD5	921	LEU1|T1	CD5 molecule	130689680533807	264422379721365	447811866668779	335841613131606	526012782075563	54964605987191	298791891959259	414499320677652	499535795154646	483392183002813	295625227332394	651683672810567	553926418853019	458705427481681	364018056103315	65760074879624	569783242016059	687750861906294	563101235728966	568091714431938	580278620023754	365959026101454	508878577854874	469406727721241	42115676971379	375476144646572	440627065838306	485042057295091	330297415734167	448017818493732	414328322438234	569963912518497	403068221203554	328547585767611	595541718139471	475529333277367
CD53	963	MOX44|TSPAN25	CD53 molecule	489185930605923	464422379721365	686203364847085	568034422620343	825151469045092	934313367149351	613087687343463	678440349152005	818912969494314	725841965855604	661160410193649	862375193202219	895489477930388	746879139319699	708763953800437	970529050490737	897892679753938	998230480907455	871388062446275	850583043776129	908818841909979	665959026101454	798291714344192	71583482955111	568549888547031	643283335157836	592983261444008	756864960453553	632287371477937	668181204610697	575333670606633	936317067828023	56156447127567	59229057782914	818988243503173	828667479328998
CD55	1604	CR|CROM|DAF|TC	CD55 molecule, decay accelerating factor for complement (Cromer blood group)	597527531424686	553730859329714	58484871166329	58247341355386	554023573994836	61863926590418	611720193653755	623896935498553	622801870833674	614058316826218	591972639729882	562375193202219	619822727069513	583216677265335	573533779407349	572039739729758	535903050670883	459457465579144	535229632922359	625207384551551	556177810073375	530344645078927	553079032542786	610910477649125	543396011847435	607668954135309	605012684815779	580311485817256	613304915589936	632817509149227	553921190071348	538843743689066	607021057622218	549059028758072	603787934158668	568603067033655
CD58	965	LFA-3|LFA3|ag3	CD58 molecule	511425172739568	508479638859963	590192637559436	550280604065124	671330044892124	656295601050601	651669858492062	490398510727273	619699181271611	610955627264156	645875261385312	651683672810567	617397972444845	650459211462484	706949219129411	712897987443912	751949517890208	728759690237005	671617974055233	650583043776129	623162949904142	608585501571664	625568308729349	666710022961214	562660519641674	613327306971945	510671037652415	652558088264365	624157361267753	62457129313003	57779987603006	699987214897301	607021057622218	549059028758072	642254319182201	656264825483127
CD59	966	16.3A5|1F5|EJ16|EJ30|EL32|G344|HRF-20|HRF20|MAC-IP|MACIF|MEM43|MIC11|MIN1|MIN2|MIN3|MIRL|MSK21|p18-20	CD59 molecule, complement regulatory protein	110476413002589	960174046589214	110827396931794	110927692224308	117370186485277	108170270181482	112632674737909	106119716344672	112761287216771	110143544892888	116246645527888	105028975371478	113854143607585	111941105463886	112804254972555	101069784505272	109969339233541	100670624272542	111482029131447	111954903171491	105648487546937	111860895001511	109368771981923	113670163785075	113154382949098	113753478569176	119789708848704	107985993770501	112441848261341	108128861185779	109533474336979	115396889309226	10723394568152	114026860423205	109501033814982	102963899481232
CD6	923	TP120	CD6 molecule	417196722525196	44218313758772	451288408484846	328041361931479	507726376360582	561403019510028	3260937413999	414499320677652	476089269790944	458599431658455	285671659977302	540135951068574	544108379459129	447602296242807	388118866053695	612249584086892	466388508823726	633154024995765	474348708654807	5799561640818	527227148353877	298151835590191	49458278247067	418710728849253	262660519641674	360275835302067	440627065838306	42885416853428	271801165662051	315825009004996	289535571093876	515711189078421	366811213265083	363911281229081	551181052991909	427885528883068
CD63	967	LAMP-3|ME491|MLA1|OMA81H|TSPAN30	CD63 molecule	114946023503132	122102778353847	117176880908593	116895688017072	127087849677987	119674455467378	124386146911655	118274476575276	126170435582731	125145126918424	12534436241414	115944741394999	122172619400595	123927384438899	123188607187156	116957677307889	123292210054224	118904201034331	119372588299447	12488272066377	121023464820965	126185054171059	123543344855848	123136759207405	126700882358328	122538100441996	12540696978604	120903655014272	126553854768127	125462673753951	117901734742467	127145339687747	120054154534251	125606950627874	125095545559787	121607007549929
CD68	968	GP110|LAMP4|SCARD1	CD68 molecule	562882490022543	545157871927126	645148354018432	566507746955012	828143832700104	818850032200379	621031134092903	636341672591002	858032045226762	7630388435943	599187618305466	794568002690955	753451065855956	68765608920118	720865493896574	793910477182617	887148050764562	805400627442874	707261068283963	707519608343143	817916207914729	618315221707156	774024369105681	690496405971103	617092571264055	675476144646572	64937334996334	671640322497923	571801165662051	696560501210756	623520571382338	918621903224147	641534606227087	559128428720019	782215065053124	859764367618747
CD7	924	GP40|LEU-9|TP41|Tp40	CD7 molecule	130689680533807	264422379721365	376442285184443	281092833601357	456825011611796	554989985768056	286238803750873	390398510727273	437386957480019	404542593522184	295625227332394	627582862860188	557673889394886	44171292733745	326821178364619	581993307084849	466388508823726	661842139774581	603626883577591	568091714431938	621087093887462	32445527617357	497557516810075	363961949319003	362660519641674	389226497021566	440627065838306	494061838192249	371801165662051	415825009004996	335478732957605	572101277597753	386075721059323	336347836967738	511588185358795	366218392838218
CD70	970	CD27L|CD27LG|TNFSF7	CD70 molecule	399139497961014	436043083121306	424984967901467	228041361931479	451166658775159	530769895526393	31578439210349	353201632988577	299535795154646	51709568173057	369321786749014	540135951068574	442061969203157	329159839129064	418074894239586	502851969265991	373099928409579	449503898224053	41219987098018	387356222226178	342427457698382	32445527617357	37531827467643	402664261629928	362660519641674	401779585229952	440627065838306	348118676328519	526233217284432	374321259077112	306528071238107	409298155336449	466811213265084	11155508562338	432738595878167	345573305091476
CD74	972	DHLAG|HLADG|II|Ia-GAMMA	CD74 molecule, major histocompatibility complex, class II invariant chain	780332263145757	919221997158086	11872319913509	105816557515969	124397999955814	134122272581985	10873615292932	111213920951096	119443091519879	112162614416113	11426572208104	123320968482486	131883312345526	120318391174897	113497343833746	131418611657359	128220739816286	133592251268948	127997183514428	13554624899215	132321124634071	123768382668422	125293807551732	117388661363802	108776930507537	107603859956596	108283354245559	116486049091169	104617240832273	117223995800357	991216399862531	131793590720938	106453920561508	109301333221401	127103046835582	117253992233858
CD79A	973	IGA|MB-1	CD79a molecule, immunoglobulin-associated alpha	149954188328047	300679387659836	599093138165311	228041361931479	491220451733532	882923607584346	186238803750873	70067959128565	658032045226762	483392183002813	285671659977302	810179922882683	886119228341755	532401986898302	326821178364619	934210044483375	655696988432074	968486354112055	847140754111127	913283470929937	85740216964885	42445527617357	754574066689383	363961949319003	336357079058295	343283335157836	440627065838306	720910721784839	371801165662051	585868980819105	370271063299636	806400248639273	444571971131439	402244145184231	758219985781049	511284533739175
CD79B	974	AGM6|B29|IGB	CD79b molecule, immunoglobulin-associated beta	454393600263892	545157871927126	520802950332004	396846961300005	582200670836374	769335264776168	449041926012177	608840967841015	584335485810141	614058316826218	363432417843658	864928702412932	772596490272333	463952169471095	460701369709795	883190571251457	633765685591627	925753966851387	730420204102255	768091714431938	815219503154702	456648085662306	639428832552299	493917977504894	436357079058295	518772085374183	557619565982537	635565588120133	445497725078672	674321259077112	406528071238107	709298155336449	518268530548059	475940704600852	758219985781049	53098821844513
CD80	941	B7|B7-1|B7.1|BB1|CD28LG|CD28LG1|LAB7	CD80 molecule	392580663798257	48812629945145	416496078142816	319795145912282	432724201661417	474582006765582	376050842348951	369248100207901	437386957480019	467345715783489	337128977260278	513832510485194	478318977141628	44171292733745	388118866053695	508296747668228	451949517890208	459457465579144	446595311101916	335898904943202	390970140415406	398151835590191	431506163437242	45241422757701	204164269569559	360275835302067	486570227702036	389622426256404	345497725078672	515825009004996	380224630654728	458774624511407	386075721059323	281599057437489	386795434014437	375529333277367
CD81	975	CVID6|S5.7|TAPA1|TSPAN28	CD81 molecule	112911117954073	955111439282217	110383116755129	116120770408049	107450945315001	111384100827908	110685144087178	106739731768658	116964911063944	101095562726416	108004872610827	107763989420327	111254126285215	113722948112354	109763827869026	111176136194892	114919459931537	11051818715191	110748519370435	116562328809388	112076002617973	10861714084845	112145647442858	114499439429668	109181596422606	108943127988645	106985922911851	112421838589682	116948144195271	114156379327426	11395201598022	115899260919769	110919783913044	115252069692936	114472702777244	115055816003653
CD83	9308	BL11|HB15	CD83 molecule	639435964658841	627981237100478	726522490490159	70877685413724	839528740403726	855480977180437	743086241544132	716565267734261	848721104787614	850485755385914	692587862428042	794568002690955	830256393050986	767137056075029	728927339917402	905429813385101	927999628752907	908856349646511	80251853366469	802736755834081	848172484916772	794499247987679	818423256403178	827902977793357	717092571264055	73753478569176	807869600035456	790745151798729	724157361267753	820264420940841	655356719369055	868883237022838	76156447127567	784006470935375	854743443964982	866818266900363
CD84	8832	LY9B|SLAMF5|hCD84|mCD84	CD84 molecule	454393600263892	374375947076457	56283613022684	469545111859363	577470099358539	72960171502163	500286926105856	53987497990223	711637335250783	554019062697142	463432417843658	651683672810567	69917763932277	553260649079444	586724946957907	765899685263343	75753484136356	725753966851387	653008344843887	663909696862476	683026693665965	50519076837933	677025626012325	579716077017651	484899761775319	538702966196524	372819875327042	56775839760887	452536657867812	515825009004996	428767313371752	792817068361882	444571971131439	387043835839726	672593533527194	752347765755059
CD86	942	B7-2|B7.2|B70|CD28LG2|LAB72	CD86 molecule	354393600263892	383686887515605	376442285184443	243241671275984	332724201661417	429210210021292	230984701447995	325190841069303	41328614752964	31709568173057	221928667915773	381639700996458	309869159714421	263952169471095	335067394383817	413543489657642	427156766545849	368768406018292	359148399310302	313659662809557	310234648209645	398151835590191	37531827467643	35241422757701	384899761775319	360275835302067	457619565982537	335565588120133	330297415734167	448017818493732	148031821165991	409298155336449	244571971131439	19229057782914	386795434014437	345573305091476
CD8A	925	CD8|Leu2|MAL|p32	CD8a molecule	458700472453081	415879697004341	564412861812672	463405057392949	629407515267897	705855899108852	463177510936731	596811544469244	595883207552135	497831173936331	485671659977302	698632201140689	786498386257993	511756899151559	482460513217058	736699896381112	497200738359959	75331741111273	662123133649707	69091861319925	676055796484825	446694518307215	662765186468044	374653469710655	362660519641674	343283335157836	421362558044067	585042057295091	459248077453665	496560501210756	370271063299636	714134457492589	432018882923053	484347131079699	635980743647404	561327432790124
CD8B	926	CD8B1|LEU2|LY3|LYT3|P37	CD8b molecule	440643247888899	448072506493077	509784658556962	381092833601357	462269790014034	54267516269077	389480951520111	457383650558039	51328614752964	490792241147191	350879329635272	281639700996458	617397972444845	383216677265335	435067394383817	566792997740344	373099928409579	573207817954138	4880990610298	563909696862476	552861123679855	411902187965184	544832816523588	25241422757701	362660519641674	324018827363596	240627065838306	435565588120133	638097666934294	496560501210756	321728380582612	561082985822711	386075721059323	270051335695495	518988243503173	3842756174024
CD9	928	BTCC-1|DRAP-27|MIC3|MRP-1|TSPAN-29|TSPAN29	CD9 molecule	101124103805715	103446635153547	107050594590456	103661073677121	10073603647374	100129039792764	11244520766602	102766523346746	109082472877764	948383977259006	110851917505504	996614412946926	104474197513753	108391940395473	107567608166026	971502021984313	106422550722657	972385767273641	104116629555182	105960282467329	104004090498155	114491239059849	106105713809552	107400796749692	109181596422606	109166491288426	104830862554339	108460509733231	112205119971497	106857270961104	103184716210859	106286104017599	10761624018574	107293403207064	103934751492394	103374353144324
CD96	10225	TACTILE	CD96 molecule	449954188328047	383686887515605	518665585252748	450280604065124	579854773553975	599735883465178	349041926012177	490398510727273	56734298566591	522985050635927	504936167771542	662375193202219	649100901992297	525843152735544	439020230802481	670311940586574	569783242016059	69165027506788	644392680468916	645852472298294	627227148353877	382951526245686	531506163437242	49835738944074	474208241383668	507668954135309	557619565982537	541978621862105	471801165662051	561768170868726	506528071238107	657606444006643	510868472403682	520301369748413	615335655900662	524714642910334
CD99	4267	HBA71|MIC2|MIC2X|MIC2Y|MSK5X	CD99 molecule	846820867647568	102952754883926	935538409318703	100338161032917	100674827428132	882382257965709	855650845057954	853731062955528	108383367833348	851080682019033	891818423249042	935555582107261	96598431365943	932201473309264	899613223820939	993077883953678	111036665114976	992130373694263	965637642277803	104358046464829	102872218250047	101909717215309	999930123797602	10436033552437	975588821336171	919438458402284	891406529858176	892136382484254	929292049267775	981646157280175	902463872788372	951924630806659	988866320716312	953129262452389	938365417842841	992897046907709
CDH1	999	Arc-1|CD324|CDHE|ECAD|LCAM|UVO	cadherin 1, type 1	110696347574685	103789334174395	103451713436082	105791126607905	983215126576929	986063655914669	105215731082229	107659179206749	10679054405853	990114387884085	105041750262279	100258503755935	996199292420505	104751209961337	108544996818339	969876738132603	103523851930668	986759315019786	103042020410225	103986914734658	102971033365187	109815183559019	103352799137911	107090176186784	106891011221505	106532116792736	978997495085711	106001278360087	106828338238472	103381591800649	108804860844057	984422127851282	109037844941878	109746973516598	105172105176617	102611048866933
CDH5	1003	7B4|CD144	cadherin 5, type 2 (vascular endothelium)	563909323567926	564422379721365	57787781448215	60877685413724	591220451733532	610839014704053	61578439210349	605926333275064	562762616704598	688977506476165	646721419260132	513832510485194	592069329516622	525843152735544	619197619781911	631676466129098	612954866058607	614711567882022	59293536318594	572155912881673	535027399554004	541447776317801	560879283742913	650903538337989	568549888547031	613327306971945	399123315910422	598368710381438	541845137476161	606514068565848	623520571382338	558774624511407	594822005184357	59099667225839	651181052991909	598411202326955
CDK1	983	CDC2|CDC28A|P34CDC2	cyclin-dependent kinase 1	417196722525196	408479638859963	320802950332004	319795145912282	332724201661417	429210210021292	376050842348951	414499320677652	437386957480019	339334923864215	385671659977302	440135951068574	450079004071556	453260649079444	326821178364619	478751159315611	427156766545849	514711567882022	470696121052295	455163412737442	474620267187118	436002997915564	37531827467643	32611078699363	384899761775319	482515077435712	240627065838306	489622426256404	371801165662051	374321259077112	359579542907985	372101277597753	186075721059323	29229057782914	456839405828546	356264825483127
CDKN1A	1026	CAP20|CDKN1|CIP1|MDA-6|P21|SDI1|WAF1|p21CIP1	cyclin-dependent kinase inhibitor 1A (p21, Cip1)	740040869126122	887578786444835	733488578287047	826023573737716	984079018404316	789266145598509	769066879842088	757897980885635	945806470221662	937062916214207	785671659977302	767437800509215	821911463716895	856348580367841	834816708822759	80896312069633	889727650852296	858855086816367	762613013590991	85795401239443	863372794261277	795421100990617	933384511005184	99193193526881	94637074618684	784222428771606	781566159452076	776041040721832	918833159140055	884475061723318	77779987603006	940173425950412	976162401857398	894844087039854	855445486732759	101540370247119
CEACAM1	634	BGP|BGP1|BGPI	carcinoembryonic antigen-related cell adhesion molecule 1 (biliary glycoprotein)	422746233784367	5046322240785	424984967901467	386537612003595	499709341492183	426039324048558	298791891959259	4302534483763	46734298566591	510955627264156	321928667915773	690385985121492	446126167652892	363952169471095	364018056103315	413543489657642	417845826106701	500961215507029	422891391371831	463909696862476	400923707770497	490751777445813	353079032542786	402664261629928	504164269569559	360275835302067	440627065838306	389622426256404	345497725078672	548017818493732	389535571093876	415711189078421	366811213265083	536347836967738	318988243503173	466218392838218
CEACAM6	4680	CD66c|CEAL|NCA	carcinoembryonic antigen-related cell adhesion molecule 6 (non-specific cross reacting antigen)	374746939672405	44218313758772	41205666620697	343241671275984	526012782075563	452342764631937	457288142031374	390398510727273	525839235738026	339334923864215	221928667915773	540135951068574	519822727069513	463952169471095	621417194393331	475434472922091	535903050670883	702753406306755	2880990610298	463909696862476	549466390487521	565959026101454	601907680673734	293917977504894	52115676971379	601779585229952	240627065838306	518162648142629	526233217284432	515825009004996	380224630654728	472101277597753	532018882923053	143747895112116	386795434014437	3842756174024
CEACAM8	1088	CD66b|CD67|CGM6|NCA-95	carcinoembryonic antigen-related cell adhesion molecule 8	370899524890942	408479638859963	38210063802108	281092833601357	386781039797687	401646765759949	298791891959259	302951598935658	26734298566591	339334923864215	274980139585651	381639700996458	319822727069513	363952169471095	388118866053695	378751159315611	127156766545849	300961215507029	100652149238186	155163412737442	310234648209645	165959026101454	253079032542786	274653469710655	262660519641674	343283335157836	299123315910422	270357918462164	133049155899357	315825009004996	306528071238107	195547802961456	418268530548059	19229057782914	318988243503173	292521833421598
CEBPB	1051	C/EBP-beta|IL6DBP|NF-IL6|TCF5	CCAAT/enhancer binding protein (C/EBP), beta	692580663798257	652336940233927	713737494975626	766890933114114	789571639454675	769038108123039	747709788162394	794837922663118	758032045226762	722985050635927	779755452730488	757128451212805	761776616220891	744687661676855	755143634920307	736150297605627	792977914821029	745586838495985	739883891516062	747049736464901	734075122142153	708585501571664	718104428640073	755388961916415	676956315025878	759270468835675	679858808116182	734743537439637	727260050829815	720264420940841	750268602468837	766697293626464	746067005278036	686374370582326	705777889902439	760704237418972
CFB	629	AHUS4|ARMD14|BF|BFD|CFAB|CFBD|FB|FBI12|GBG|H2-Bf|PBF2	complement factor B	349954188328047	315879697004341	628043799884809	546804062249056	518973849286423	820940931176677	51578439210349	517247394319863	599535795154646	57954476822135	577728213227862	727582862860188	760421963037096	717201677553797	680280076185223	679568552460181	666388508823726	737418458736614	760146808167564	743427717673626	674620267187118	757845349828914	590002413509357	561160511702044	617092571264055	613327306971945	440627065838306	672911427672878	559248077453665	548017818493732	532162046564086	646643994889194	56156447127567	571546369842092	664931405366903	618155808747576
CFD	1675	ADIPSIN|ADN|DF|PFD	complement factor D (adipsin)	555482431878166	556478932971925	689535372167088	770294565514056	777470099358539	54964605987191	659771327329368	605926333275064	824328546499005	675591931802686	474980139585651	651683672810567	664006482931768	578636308304022	579545878651106	707627282410828	695806819264171	630239390429813	581387641443947	633299384089908	651173741823415	611902187965184	695332236125362	558303596482367	692428574505743	671823557044061	676382266300115	608604882144405	664084379609805	720264420940841	731320822582466	783322227956356	701050433009791	69099667225839	659587479470757	763793638213551
CFI	3426	AHUS3|ARMD13|C3BINA|C3b-INA|FI|IF|KAF	complement factor I	758700472453081	566975888932079	836135799423166	761431435586823	873199654263115	937401966221757	845552446967558	826792072868166	886325441553912	814058316826219	837128977260278	867437800509216	885548616507234	91963014276614	840956763289174	826765918883351	901303465185964	833873575136185	857384383396729	888255100548903	879583343959578	951757125614212	872718753823136	844300551304469	941668212704251	804754319569357	710671037652415	85219331056285	820986475295019	872810569838091	769625561085906	951772045383563	864211692411789	849709380741838	899723735708934	899846731624662
CFP	5199	BFD|PFC|PFD|PROPERDIN	complement factor properdin	435752287840804	429630049379335	436849417551329	191784353993008	467516532003447	505394236301815	372488451375879	41994409907989	41328614752964	475591931802686	417864469466039	481639700996458	450079004071556	469014776778092	435067394383817	528227628490569	485653016617965	527264656090408	41219987098018	445852472298294	427227148353877	346694518307215	411575282614901	402664261629928	450107431433288	401779585229952	340627065838306	389622426256404	42205119971497	496560501210756	389535571093876	454044053033571	418268530548059	29229057782914	503787934158668	504069555163591
CHIT1	1118	CHI3|CHIT|CHITD	chitinase 1 (chitotriosidase)	499139497961014	51222710940183	473527650618491	411048861787248	582200670836374	572273645454278	455270353837611	483687091141419	888774897745987	614058316826218	321928667915773	513832510485194	424553298547348	580944669615326	724683813285363	505600042908202	605292737898315	661842139774581	470696121052295	535898904943202	618980932334679	465959026101454	654077441400048	577206978921368	528957020913917	564228671720731	540627065838306	582696160012692	503993975150788	632817509149227	39828185521891	948060728081853	518268530548059	457498247487109	495541718139471	798411202326955
CHUK	1147	IKBKA|IKK-alpha|IKK1|IKKA|NFKBIKA|TCF16	conserved helix-loop-helix ubiquitous kinase	671386100408123	702669343403607	686875951165916	669545111859363	726012782075563	705394236301815	678233478594269	696811544469244	754379457624251	702893781243328	698009901527831	681639700996458	754872451777926	727511026850207	703249798381191	710286703411999	744149266690081	736010940215442	706541518143543	718099074745403	717916207914728	728894688109415	71422250375102	700526896550671	789962369082316	679038535619644	713419111294626	68849089493362	697853920684373	711244640043683	702463872788372	722600697199528	718268530548059	727542219301218	717173508832147	72944521438817
CKLF	51192	C32|CKLF1|CKLF2|CKLF3|CKLF4|HSPC224|UCK-1	chemokine-like factor	648822657005263	545157871927126	736374064554266	727035995465087	901755751748155	831157196441114	804500811179941	789163671484508	866778329351796	826547441608999	785349269889874	802585037559353	827147625272576	836354823316966	765648237336225	841819239418311	869363243163131	904962783391817	875247586977532	835253402729472	817380884465308	940105724741569	805435228148487	830112354878418	897828063469816	771823557044061	757619565982537	781508749983863	816095515246924	842503663074486	727906000341281	845691717477343	751896869334503	761937659422955	798689541286788	783744237412754
CLEC4A	50856	CD367|CLECSF6|DCIR|DDB27|HDCGC13P|LLIR	C-type lectin domain family 4, member A	526772620805739	559175637731952	556351015791843	499313166723432	664917011150153	621148364000463	510339613701252	483687091141419	606574727943786	544397531171212	513682451896576	613832510485194	555812321578151	576290411021623	518074894239586	666792997740344	698581318312462	666496398368284	660146808167564	640961512250199	614674060145491	630344645078927	603329066595704	612900433392896	474208241383668	518772085374183	610671037652415	556864960453553	526233217284432	62457129313003	510480907656771	584300330035614	518268530548059	463911281229081	632738595878167	556264825483127
CLEC4C	170482	BDCA2|CD303|CLECSF11|CLECSF7|DLEC|HECL|PRO34150	C-type lectin domain family 4, member C	499541883280467	24218313758772	329049166351202	243241671275984	286781039797687	267543073976442	140295641887143	290398510727273	299535795154646	339334923864215	304936167771542	281639700996458	387629917580776	315409486754071	176571144311701	418606096964639	344149266690081	514711567882022	300652149238186	287356222226178	310234648209645	298151835590191	168279341887291	293917977504894	262660519641674	343283335157836	372819875327042	289622426256404	171801165662051	515825009004996	248031821165991	402586735750596	286075721059323	170051335695495	418988243503173	292521833421598
CLEC5A	23601	CLECSF5|MDL-1|MDL1	C-type lectin domain family 5, member A	149954188328047	215879697004341	292792158412731	269545111859363	495527323922721	412609214877399	340295641887143	176648158352279	36734298566591	428643403472564	425881504334437	513832510485194	129133667508661	458705427481681	439020230802481	491304247523997	716638542876644	55456650553105	51494794462239	445852472298294	456177810073375	490751777445813	29458278247067	506846279199391	262660519641674	343283335157836	140627065838306	42181523574514	359248077453665	515825009004996	370271063299636	427740612450192	366811213265083	31155508562338	286795434014437	434025583349482
CLEC6A	93978	CLEC4N|CLECSF10	C-type lectin domain family 6, member A	362882490022543	44218313758772	444249475695707	256992023650978	332724201661417	44409654861274	330984701447995	414499320677652	41328614752964	428643403472564	285671659977302	481639700996458	368365409786537	383216677265335	357306636517462	397193616429354	327156766545849	385760906162524	259148399310302	355163412737442	310234648209645	398151835590191	268279341887291	293917977504894	436357079058295	389226497021566	472819875327042	306614926400635	330297415734167	496560501210756	389535571093876	395547802961456	418268530548059	228547585767611	432738595878167	334025583349482
CLEC7A	64581	BGR|CANDF4|CD369|CLECSF12|DECTIN1	C-type lectin domain family 7, member A	370899524890942	34218313758772	336849417551329	211048861787248	439137235403388	47685401441559	344735053822988	276648158352279	437386957480019	339334923864215	295625227332394	440135951068574	381489863114362	283216677265335	393563644455932	508296747668228	551949517890208	485760906162524	374348708654807	455163412737442	390970140415406	265959026101454	29458278247067	426110786993631	362660519641674	375476144646572	240627065838306	398368710381438	245497725078672	374321259077112	270271063299636	458774624511407	418268530548059	270051335695495	245291684086553	400322084621725
CLU	1191	AAG4|APO-J|APOJ|CLI|CLU1|CLU2|KUB1|NA1/NA2|SGP-2|SGP2|SP-40|TRPM-2|TRPM2	clusterin	492580663798257	315879697004341	473527650618491	472519846198769	403773539941918	56874033814305	582922117357353	376648158352279	325839235738026	558599431658455	603804636448759	481639700996458	537879951633695	315409486754071	515802886589577	413543489657642	451949517890208	468768406018292	474348708654807	401106574601171	474620267187118	411902187965184	382029694262284	43314971978277	362660519641674	495639530763537	457619565982537	494061838192249	459248077453665	496560501210756	370271063299636	333398965286829	56156447127567	29229057782914	403787934158668	256264825483127
CMA1	1215	CYH|MCT1|chymase	chymase 1, mast cell	821469978167829	315879697004341	244249475695707	243241671275984	245277289869802	193846514559821	186238803750873	225190841069303	437386957480019	41709568173057	137128977260278	281639700996458	309869159714421	283216677265335	765711443117011	265000806940618	285653016617965	227264656090408	2880990610298	313659662809557	268730898281761	298151835590191	136086532398554	274653469710655	384899761775319	275476144646572	421362558044067	189622426256404	313304915589936	496560501210756	221728380582612	221851243544835	344571971131439	19229057782914	367530926220197	356264825483127
CMKLR1	1240	CHEMERINR|ChemR23|DEZ|RVER1	chemerin chemokine-like receptor 1	487458131462739	539145772683369	678590257925488	668791744590823	702768173475526	71779310802936	633369375643432	572995570749768	755607290602094	677581887546456	67567208097963	740135951068574	685357909930768	672698453596129	683180063357478	746763132691761	758445062074285	693561157362651	693725882994475	716634397148963	718980932334679	654223331037638	669178220210016	757580439559259	599583900608246	62657233657431	599123315910422	666440858734096	613304915589936	674321259077112	648031821165991	776283295167216	656119692873432	570051335695495	607740770577332	768603067033655
COL3A1	1281	EDS4A	collagen, type III, alpha 1	939208469992902	781986244985036	113952360041436	962815800600629	135142566041316	112407232603454	110813364839805	968295822796051	108998420494479	994354632120263	11754129917078	113477784704809	105645494849409	118208514594255	116350482360158	126791572328267	137013666746255	124837236690127	118259022832465	108645170826588	109494038281878	123119871224922	101866191568687	116974029897757	107998659104223	113457226878083	959609521726308	115201057525775	107348199443071	11541954382524	107787626973271	107511930361163	103057720564617	909569043387295	960942132654552	113322499974798
COLEC12	81035	CLP1|NSR2|SCARA4|SRCL	collectin sub-family member 12	389185930605923	479106518554292	536849417551329	483840907243568	518973849286423	553672446893283	507538176084293	402951598935658	571782397601755	504542593522184	44069136823335	598632201140689	478318977141628	491962961390368	540956763289174	602851969265991	701303465185964	514711567882022	520291870518537	501106574601171	468730898281761	50519076837933	478713007868764	439861139368624	436357079058295	482515077435712	510671037652415	52885416853428	52205119971497	474321259077112	380224630654728	554044053033571	418268530548059	387043835839726	477484493575289	602207987346857
CR1	1378	C3BR|C4BR|CD35|KN	complement component (3b/4b) receptor 1 (Knops blood group)	600733652347916	51222710940183	570552916279086	386537612003595	564917011150153	660143015832064	465088393231502	5302534483763	625839235738026	475591931802686	433476389657767	651683672810567	64308880274854	48765608920118	562369243824458	713543489657642	671451116130722	734589554293472	48478237463628	501106574601171	63877487009587	446694518307215	508878577854874	493917977504894	42115676971379	45202961928287	399123315910422	538807735889371	403993975150788	596560501210756	335478732957605	657606444006643	486075721059323	328547585767611	532738595878167	568603067033655
CR2	1380	C3DR|CD21|CR|CVID7|SLEB9	complement component (3d/Epstein Barr virus) receptor 2	208450438400162	436043083121306	364412861812672	37543448076472	439137235403388	608142309944026	298791891959259	390398510727273	519699181271611	510955627264156	344167910049418	67232876055731	49917763932277	463952169471095	308763953800437	758074540696906	435903050670883	744257156234639	555084200860567	572155912881673	616843567255423	490751777445813	382029694262284	53314971978277	528957020913917	433972394718688	565419817182665	545081311424167	471801165662051	62457129313003	441891766699577	484300330035614	566811213265083	29229057782914	656839405828546	466218392838218
CREB1	1385	CREB	cAMP responsive element binding protein 1	845082659824744	826732142682158	873711550584869	880571690936823	923413261222268	875580415622844	855524126117801	902386942621544	850631987082384	899113577972089	881919952134486	840135951068574	939593542865098	895110784537685	832540718522774	866792997740344	852895550815115	899146480836003	859648467416138	889593003529023	928225557211139	887390938181531	893640457082007	859023146622787	902463627038989	876375022969298	945611920783362	872911427672878	86837959412826	913553001354988	817612648106936	849153092985477	860222419699438	887710208867827	877484493575289	842062924995884
CREB5	9586	CRE-BPA|CREB-5	cAMP responsive element binding protein 5	462882490022543	474375947076457	507476297245658	411048861787248	559573085254007	54409654861274	564136115819651	314499320677652	425839235738026	504542593522184	586954064013061	581639700996458	419822727069513	532401986898302	602623899334023	530535989801873	640085068240346	577514690143326	557130611116539	455163412737442	603308381965934	594499247987679	519375533815029	610910477649125	584899761775319	582515077435712	64937334996334	532248901726614	545497725078672	585868980819105	553921190071348	554044053033571	586075721059323	381599057437489	556839405828546	407722142766103
CREBBP	1387	CBP|KAT3A|RSTS	CREB binding protein	533243189744521	566975888932079	538735320276461	517657780833025	503773539941918	495836470303592	494211522997946	487081824333753	519699181271611	57954476822135	460395052939306	513832510485194	519822727069513	478636308304022	496210865592051	465000806940618	451949517890208	449503898224053	474348708654807	387356222226178	485723398425992	518315221707156	497557516810075	439861139368624	528957020913917	495639530763537	510671037652415	489622426256404	445497725078672	585868980819105	475333670606633	433398965286829	544571971131439	450786827901256	562284184230784	445573305091476
CRP	1401	PTX1	C-reactive protein, pentraxin-related	385709388789855	34218313758772	429049166351202	143241671275984	186781039797687	362652113928347	249041926012177	244455348863543	26734298566591	339334923864215	321928667915773	481639700996458	287629917580776	263952169471095	276571144311701	278751159315611	285653016617965	227264656090408	100652149238186	255163412737442	268730898281761	32445527617357	268279341887291	274653469710655	204164269569559	301779585229952	372819875327042	22181523574514	245497725078672	315825009004996	189535571093876	121851243544835	286075721059323	11155508562338	318988243503173	292521833421598
CSF1	1435	CSF-1|MCSF	colony stimulating factor 1 (macrophage)	395897350191776	436043083121306	520802950332004	419795145912282	451166658775159	52279717627932	507538176084293	353201632988577	476089269790944	439334923864215	485671659977302	513832510485194	437879951633695	458705427481681	482460513217058	528227628490569	544149266690081	493561157362651	535229632922359	530652162953788	485723398425992	490751777445813	426775591959406	489337608543582	42115676971379	443283335157836	457619565982537	494061838192249	459248077453665	548017818493732	441891766699577	549153092985477	432018882923053	436347836967738	467530926220197	392521833421598
CSF1R	1436	C-FMS|CD115|CSF-1R|CSFR|FIM2|FMS|HDLS|M-CSF-R	colony stimulating factor 1 receptor	330689680533807	459175637731952	492792158412731	411048861787248	462269790014034	563890486373931	401766626298664	483687091141419	558032045226762	490792241147191	469321786749014	440135951068574	546126167652892	391962961390368	464018056103315	537247409387727	60789225875161	589713742581187	497614784333834	535898904943202	542427457698382	446694518307215	5405259443344	577206978921368	42115676971379	413327306971945	521362558044067	5025507279509	371801165662051	496560501210756	370271063299636	561082985822711	366811213265083	363911281229081	545291684086553	545573305091476
CSF2	1437	GMCSF	colony stimulating factor 2 (granulocyte-macrophage)	240643247888899	315879697004341	329049166351202	243241671275984	403773539941918	37685401441559	382922117357353	276648158352279	225839235738026	258599431658455	363432417843658	281639700996458	37507682937239	373905736826186	342867645583944	385164193057583	417845826106701	477514690143326	374348708654807	387356222226178	327227148353877	465959026101454	282029694262284	274653469710655	384899761775319	343283335157836	240627065838306	335565588120133	359248077453665	315825009004996	221728380582612	34409048567848	286075721059323	243747895112116	286795434014437	755293332773666
CSF2RB	1439	CD131|CDw131|IL3RB|IL5RB|SMDP5	colony stimulating factor 2 receptor, beta, low-affinity (granulocyte-macrophage)	531972084569566	496615189210101	660438243933396	486537612003595	783359468263895	814791851122716	576927863311725	642183341213534	721258866776713	718590715877168	588225169188016	810179922882683	808575254143671	657363375905449	594893326717278	847018703182137	791542385523322	929501437393253	810805951884392	811387655159549	841522943738081	716738490121324	727972856126014	649376862672658	59485332913041	582515077435712	605012684815779	706614926400635	538097666934294	685868980819105	506528071238107	789093777741985	594822005184357	481599057437489	709677303064025	704069555163591
CSF3	1440	C17orf33|CSF3OS|GCSF	colony stimulating factor 3 (granulocyte)	308450438400162	300679387659836	170552916279086	695451118593635	318973849286423	235350264487706	157288142031374	176648158352279	348078477871671	290792241147191	185671659977302	481639700996458	261326476997397	24171292733745	264018056103315	249800497596113	271567665458495	268768406018292	200652149238186	287356222226178	168730898281761	22445527617357	253079032542786	293917977504894	104164269569559	143283335157836	299123315910422	270357918462164	133049155899357	474321259077112	248031821165991	24409048567848	386075721059323	143747895112116	286795434014437	256264825483127
CSF3R	1441	CD114|GCSFR	colony stimulating factor 3 receptor (granulocyte)	182146997816783	283686887515605	336849417551329	328041361931479	477470099358539	510839014704053	304681260864615	302951598935658	458032045226762	458599431658455	295625227332394	481639700996458	437879951633695	383216677265335	318074894239586	553753334014777	599948812002169	533154024995765	41219987098018	487356222226178	496032747722403	32445527617357	449014834093051	474653469710655	42115676971379	389226497021566	421362558044067	42181523574514	42205119971497	515825009004996	359579542907985	574207439150536	386075721059323	302244145184231	418988243503173	534025583349482
CT45A1	541466	CT45|CT45-1|CT45.1	cancer/testis antigen family 45, member A1	78460556164461	762477143454748	721859874503023	350280604065124	318973849286423	671690737574058	492651837492844	532719653799727	299535795154646	428643403472564	404936167771542	440135951068574	450079004071556	24171292733745	616943362916802	566792997740344	344149266690081	268768406018292	174348708654807	335898904943202	242427457698382	346694518307215	421884631911312	363961949319003	362660519641674	482515077435712	421362558044067	465111176472751	294040407795696	415825009004996	189535571093876	309298155336449	286075721059323	700513356954952	477484493575289	275529333277367
CTAG1B	1485	CT6.1|CTAG|CTAG1|ESO1|LAGE-2|LAGE2B|NY-ESO-1	cancer/testis antigen 1B	-150045811671953	215879697004341	292792158412731	291784353993008	218973849286423	301646765759949	724884513758793	102951598935658	41328614752964	290792241147191	204936167771542	440135951068574	261326476997397	24171292733745	765711443117011	249800497596113	227156766545849	268768406018292	2880990610298	155163412737442	242427457698382	265959026101454	236086532398554	274653469710655	362660519641674	201779585229952	521362558044067	248118676328519	245497725078672	474321259077112	189535571093876	321851243544835	366811213265083	257498247487109	245291684086553	207722142766103
CTAGE1	64693	CT21.1|CT21.2|CTAGE|CTAGE-1|CTAGE-2	cutaneous T-cell lymphoma-associated antigen 1	419998160142156	48812629945145	433002002769865	311048861787248	345277289869802	446897986229699	265088393231502	335144408424395	348078477871671	375591931802686	285671659977302	440135951068574	319822727069513	283216677265335	376571144311701	402851969265991	259349576034586	327264656090408	222891391371831	255163412737442	210234648209645	265959026101454	360865323985544	363961949319003	362660519641674	389226497021566	399123315910422	306614926400635	171801165662051	474321259077112	321728380582612	221851243544835	403068221203554	-884449143766204	318988243503173	234025583349482
CTCFL	140690	BORIS|CT27|CTCF-T|HMGB1L1|dJ579F20.2	CCCTC-binding factor (zinc finger protein)-like	240643247888899	408479638859963	336849417551329	269545111859363	377470099358539	309046823904326	157288142031374	361447849007774	41328614752964	404542593522184	295625227332394	581639700996458	27507682937239	353260649079444	176571144311701	232807997451882	227156766545849	300961215507029	259148399310302	335898904943202	210234648209645	32445527617357	253079032542786	274653469710655	304164269569559	324018827363596	457619565982537	22181523574514	294040407795696	515825009004996	306528071238107	280347493616951	432018882923053	19229057782914	386795434014437	334025583349482
CTLA4	1493	ALPS5|CD|CD152|CELIAC3|CTLA-4|GRD4|GSE|IDDM12	cytotoxic T-lymphocyte-associated protein 4	476632842397537	383686887515605	531039122094972	243241671275984	507726376360582	575722483092807	389480951520111	4302534483763	499535795154646	358599431658455	369321786749014	562375193202219	57176014297887	44171292733745	453830094701394	727059447985806	551949517890208	731704068026253	565037768215659	559602824673287	552861123679855	382951526245686	531506163437242	43314971978277	304164269569559	443283335157836	440627065838306	5025507279509	330297415734167	215825009004996	335478732957605	627740612450192	386075721059323	31155508562338	551181052991909	434025583349482
CTSG	1511	CATG|CG	cathepsin G	411425172739568	464422379721365	387545416423317	328041361931479	303773539941918	438324998827111	368835863773368	396811544469244	384335485810141	390792241147191	263432417843658	481639700996458	404622417725007	329159839129064	382460513217058	449800497596113	359349576034586	327264656090408	222891391371831	255163412737442	390970140415406	265959026101454	253079032542786	339861139368624	104164269569559	413327306971945	340627065838306	435565588120133	294040407795696	315825009004996	248031821165991	372101277597753	366811213265083	11155508562338	386795434014437	307722142766103
CTSH	1512	ACC-4|ACC-5|ACC4|ACC5|CPSB|minichain	cathepsin H	402310383933748	492433171640639	846041666495433	693066758028767	844145758547019	8192706432974	105766335551749	621273781341235	920481131717541	739334923864215	937803660504337	898632201140689	855107993877739	900209177409566	941316986957193	865000806940618	87714135525417	746904377370758	893133399598764	920984561012621	852019899698235	930344645078927	934243260588856	828790792928002	85652046517526	855177442430187	826425165351063	879709107054478	973296199808648	844365230891221	708518026981877	951924630806659	804066630060817	721358293919432	828580685503027	882943479552617
CTSL	1514	CATL|CTSL1|MEP	cathepsin L	622064107198765	550929421712754	622909111884787	620852070083301	627720133411457	661403019510028	619085897826286	636341672591002	760416719422199	57954476822135	574980139585651	690385985121492	614931767021418	667765682359772	645687334767009	644702104724232	764660709680542	624227291186056	625444900582545	635898904943202	651173741823415	574705310226488	642695451444332	620596631574384	543396011847435	656211636852333	586570227702036	625377626718212	624157361267753	585868980819105	656778105291025	771569897608107	581495352098011	62344919289573	611588185358795	810402148700474
CTSS	1520	-	cathepsin S	675220731573072	453730859329714	780004676157515	677582453505766	839137235403388	956051696505459	845959413398463	797203049469582	972055376877313	757467900335671	829728919115901	892492146674275	943726882090712	89249239135732	927218432871946	928227628490569	931322681709571	934589554293472	895683436828151	944341783059273	923420344270525	840105724741569	924503584309398	79335332119078	791200741527899	765200187204052	54937334996334	870357918462164	860065470598235	832817509149227	66368226973399	106377704010454	764211692411789	811836587184085	885663902691654	989612310354667
CTSW	1521	LYPN	cathepsin W	370899524890942	408479638859963	51205666620697	428041361931479	477470099358539	535350264487706	440295641887143	457383650558039	46734298566591	404542593522184	400355798810229	581639700996458	570072761122431	422448419543211	426821178364619	539416916497659	479512962151551	527264656090408	520291870518537	559602824673287	474620267187118	456648085662306	533814524748546	418710728849253	204164269569559	45202961928287	440627065838306	535565588120133	345497725078672	515825009004996	306528071238107	62482597788424	418268530548059	29229057782914	577484493575289	492521833421598
CX3CL1	6376	ABCD-3|C3Xkine|CXC3|CXC3C|NTN|NTT|SCYD1|fractalkine|neurotactin	chemokine (C-X3-C motif) ligand 1	535752287840804	522918629793481	645148354018432	619795145912282	559573085254007	651000713055705	638023634237135	496811544469244	70828207927968	583392183002813	583072139124008	640135951068574	646126167652892	697171812505214	698810386445346	65760074879624	691542385523322	657032710954477	641024367843287	718099074745403	654528997794518	665959026101454	63720925794088	708892689455362	599583900608246	643283335157836	531316125399158	686200854722612	606378649346224	668181204610697	687263563443867	700858936607412	666811213265083	656676196806612	654037968211586	623102676374006
CX3CR1	1524	CCRL1|CMKBRL1|CMKDR1|GPR13|GPRV28|V28	chemokine (C-X3-C motif) receptor 1	428090159680513	500679387659836	595345667623445	57969891450557	515321261683912	530769895526393	530984701447995	483687091141419	588288322228805	554019062697142	554121477404509	598632201140689	468365409786537	515409486754071	503872993752343	633930722994207	642131478496318	559457465579144	527953998678828	659602824673287	568730898281761	601714226563263	557031868961449	710910477649125	536357079058295	518772085374183	54937334996334	565111176472751	613304915589936	606514068565848	514328322438234	620340554305814	566811213265083	536347836967738	642254319182201	553665304629833
CXCL1	2919	FSP|GRO1|GROa|MGSA|MGSA-a|NAP-3|SCYB1	chemokine (C-X-C motif) ligand 1 (melanoma growth stimulating activity, alpha)	385709388789855	415879697004341	416496078142816	328041361931479	477470099358539	446897986229699	392651837492844	276648158352279	542831735882257	428643403472564	444167910049418	540135951068574	457673889394886	508009428609693	393563644455932	472039739729758	803975199023542	69165027506788	494512094771772	472155912881673	449466390487521	465959026101454	388442728004256	546274173110596	404164269569559	501779585229952	510671037652415	435565588120133	383348887404045	415825009004996	435478732957605	499110193934528	503068221203554	281599057437489	318988243503173	605907408095077
CXCL10	3627	C7|IFI10|INP10|IP-10|SCYB10|crg-2|gIP-10|mob-1	chemokine (C-X-C motif) ligand 10	330689680533807	34218313758772	487545416423317	191784353993008	345277289869802	666335790746385	335715272925831	4302534483763	348078477871671	41709568173057	274980139585651	581639700996458	522207401264949	329159839129064	382460513217058	56856319791369	359349576034586	477514690143326	517644649382417	535898904943202	496032747722403	32445527617357	519375533815029	410910477649125	336357079058295	343283335157836	421362558044067	480311485817256	113304915589936	315825009004996	270271063299636	602586735750596	366811213265083	257498247487109	456839405828546	439914952254839
CXCL11	6373	H174|I-TAC|IP-9|IP9|SCYB11|SCYB9B|b-R1	chemokine (C-X-C motif) ligand 11	414339807305519	429630049379335	518665585252748	3017379213481	462269790014034	641959183533483	395754527054907	480210549325351	348078477871671	358599431658455	313682451896576	640135951068574	501925712964981	329159839129064	364018056103315	549800497596113	359349576034586	568768406018292	61494794462239	630652162953788	552861123679855	365959026101454	57531827467643	374653469710655	384899761775319	360275835302067	372819875327042	435565588120133	345497725078672	561768170868726	370271063299636	556428727229008	186075721059323	328547585767611	526027176292313	479968745213212
CXCL12	6387	IRH|PBSF|SCYB12|SDF1|TLSF|TPAR1	chemokine (C-X-C motif) ligand 12	531972084569566	315879697004341	639669106734394	661828325807118	664917011150153	692335825320801	64851054602253	618602047503657	765070978015902	534088181874802	590734267284299	727582862860188	737879951633695	620720620400027	627878102535638	872039739729758	882998837872716	795447060087783	698380141588178	771150546415281	745989848671454	62445527617357	611575282614901	670736409982587	589962369082316	613327306971945	521362558044067	710567762819299	603993975150788	62457129313003	739520159802196	791895215358944	66156447127567	613791866926225	732738595878167	678871633431112
CXCL13	10563	ANGIE|ANGIE2|BCA-1|BCA1|BLC|BLR1L|SCYB13	chemokine (C-X-C motif) ligand 13	821469978167829	329630049379335	402745725767822	169545111859363	367516532003447	606316089304753	157288142031374	4302534483763	384335485810141	290792241147191	163432417843658	640135951068574	662225355320122	283216677265335	218074894239586	688266882619645	50789225875161	772110706172037	600652149238186	616634397148963	63117998477254	22445527617357	566464607216265	32611078699363	336357079058295	324018827363596	421362558044067	475420525769161	113304915589936	532817509149227	189535571093876	656428727229008	186075721059323	228547585767611	532738595878167	407722142766103
CXCL14	9547	BMAC|BRAK|KEC|KS1|MIP-2g|MIP2G|NJAC|SCYB14	chemokine (C-X-C motif) ligand 14	602310383933748	474375947076457	111349359043048	727539554454817	101624311468685	122486992174404	105383450704505	692836926589968	101122217092374	104686373659464	107463292039497	112257879461023	103405045474588	119998985137566	962057982637725	11421167364963	116798974062259	110107388205246	119379977262687	104358046464829	114214540579214	920648472090218	990486377412008	963614730128323	653349579202526	11929187840143	82889137077449	120686517712095	123250336692597	115633915531863	127842891760732	988029053322034	108996761998855	696729989764985	770084435430911	997325103063778
CXCL16	58191	CXCLG16|SR-PSOX|SRPSOX	chemokine (C-X-C motif) ligand 16	40541307349581	383686887515605	529049166351202	511048861787248	603773539941918	656295601050601	552189749159494	511697883060692	650631987082384	5630388435943	537128977260278	627582862860188	628002136185877	620720620400027	632030029479465	613543489657642	741111901785729	646904377370758	602147183384783	64823714649373	63877487009587	60519076837933	673590475533247	631421920639587	562660519641674	529081434670593	599123315910422	610567762819299	60156922052612	615825009004996	553921190071348	730597527669869	610868472403682	547310286085188	503787934158668	666218392838218
CXCL2	2920	CINC-2a|GRO2|GROb|MGSA-b|MIP-2a|MIP2|MIP2A|SCYB2	chemokine (C-X-C motif) ligand 2	40541307349581	469484987028362	65384191769556	662618845615652	826012782075563	756295601050601	7260937413999	511697883060692	877671766507112	68713965354468	804936167771542	740135951068574	753451065855956	843949708640296	650267703728322	734488826220537	929947366202838	873207817954138	722891391371831	715154696956154	80032132900772	86539436978734	720006911208249	749376862672658	82115676971379	827832340252274	64937334996334	763093388278988	711032907939927	820264420940841	623520571382338	77883680437793	98149535209801	701036861954174	743780994847532	80314177380479
CXCL3	2921	CINC-2b|GRO3|GROg|MIP-2b|MIP2B|SCYB3	chemokine (C-X-C motif) ligand 3	325442938544394	315879697004341	344249475695707	343241671275984	286781039797687	352342764631937	286238803750873	261447849007774	36734298566591	404542593522184	295625227332394	381639700996458	29917763932277	300209177409566	335067394383817	378751159315611	640085068240346	459457465579144	300652149238186	313659662809557	268730898281761	346694518307215	168279341887291	32611078699363	450107431433288	360275835302067	372819875327042	32181523574514	345497725078672	415825009004996	270271063299636	380347493616951	466811213265084	243747895112116	286795434014437	445573305091476
CXCL5	6374	ENA-78|SCYB5	chemokine (C-X-C motif) ligand 5	240643247888899	264422379721365	31205666620697	211048861787248	356825011611796	301646765759949	272488451375879	144455348863543	325839235738026	31709568173057	163432417843658	281639700996458	246126167652892	300209177409566	264018056103315	302851969265991	679512962151551	400961215507029	142155899166071	213659662809557	168730898281761	346694518307215	19458278247067	293917977504894	204164269569559	324018827363596	240627065838306	22181523574514	271801165662051	315825009004996	221728380582612	263354993472719	386075721059323	19229057782914	186795434014437	292521833421598
CXCL6	6372	CKA-3|GCP-2|GCP2|SCYB6	chemokine (C-X-C motif) ligand 6	378494410214272	400679387659836	470552916279086	281092833601357	356825011611796	457589506621351	330984701447995	383687091141419	26734298566591	358599431658455	285671659977302	513832510485194	361326476997397	283216677265335	376571144311701	323497057012734	451949517890208	544257156234639	174348708654807	255163412737442	210234648209645	346694518307215	282029694262284	25241422757701	362660519641674	324018827363596	340627065838306	306614926400635	359248077453665	474321259077112	270271063299636	280347493616951	344571971131439	170051335695495	345291684086553	307722142766103
CXCL9	4283	CMK|Humig|MIG|SCYB9|crg-10	chemokine (C-X-C motif) ligand 9	425442938544394	496615189210101	871489126599455	47543448076472	795527323922721	110478605320985	584589991472016	802198231667118	741489684306025	764127675208574	569321786749014	991442909292511	102800213618588	594069122943151	596210865592051	94352970501102	594399300742999	894034949263317	966711169791639	101626589246818	101163669524114	50519076837933	992406159620228	484607037065746	65652046517526	501779585229952	499123315910422	82885416853428	371801165662051	728753310699493	414328322438234	10114340135823	466811213265084	730042619914208	866237020649448	825513921985687
CXCR1	3577	C-C|C-C-CKR-1|CD128|CD181|CDw128a|CKR-1|CMKAR1|IL8R1|IL8RA|IL8RBA	chemokine (C-X-C motif) receptor 1	385709388789855	400679387659836	387545416423317	335841613131606	395527323922721	409046823904326	279527384165019	353201632988577	41328614752964	483392183002813	374980139585651	381639700996458	404622417725007	373905736826186	342867645583944	313543489657642	385653016617965	368768406018292	342155899166071	313659662809557	242427457698382	398151835590191	253079032542786	410910477649125	42115676971379	413327306971945	440627065838306	348118676328519	371801165662051	532817509149227	148031821165991	363354993472719	444571971131439	320301369748413	456839405828546	434025583349482
CXCR2	3579	CD182|CDw128b|CMKAR2|IL8R2|IL8RA|IL8RB	chemokine (C-X-C motif) receptor 2	454393600263892	448072506493077	490192637559436	37543448076472	499709341492183	467543073976442	357288142031374	369248100207901	325839235738026	339334923864215	380424917987889	481639700996458	409869159714421	422448419543211	357306636517462	465000806940618	459349576034586	549503898224053	374348708654807	355163412737442	268730898281761	365959026101454	268279341887291	339861139368624	404164269569559	360275835302067	457619565982537	380311485817256	359248077453665	374321259077112	306528071238107	380347493616951	418268530548059	228547585767611	318988243503173	400322084621725
CXCR3	2833	CD182|CD183|CKR-L2|CMKAR3|GPR9|IP10-R|Mig-R|MigR	chemokine (C-X-C motif) receptor 3	433243189744521	492433171640639	48484871166329	228041361931479	403773539941918	61779310802936	365088393231502	49364065849651	399535795154646	404542593522184	313682451896576	627582862860188	584592552676424	408009428609693	450267703728322	618606096964639	497200738359959	649503898224053	603626883577591	597789888207651	549466390487521	32445527617357	511575282614901	43314971978277	404164269569559	360275835302067	140627065838306	510567762819299	171801165662051	315825009004996	359579542907985	565591774775565	318268530548059	29229057782914	532738595878167	479968745213212
CXCR4	7852	CD184|D2S201E|FB22|HM89|HSY3RR|LAP-3|LAP3|LCR1|LESTR|NPY3R|NPYR|NPYRL|NPYY3R|WHIM|WHIMS	chemokine (C-X-C motif) receptor 4	686148565701571	639145772683369	862041254915291	718730421492331	101228389677956	958632326593044	702134192113004	893440144907473	943498108910358	88988772718689	788541203277349	915624701284921	117149778701625	808009428609693	775439612988918	113618470893652	97714135525417	114266207418591	101280550097219	966015858415258	110623484141645	745400612736465	903152157310398	901064213760556	775588821336171	777268335446298	653555367532803	823607426544866	700341387548276	858451484475206	662327616550196	101082698812537	774340025995507	754181561093589	996861667914957	885069035556622
CXCR5	643	BLR1|CD185|MDR15	chemokine (C-X-C motif) receptor 5	282146997816783	300679387659836	329049166351202	311048861787248	345277289869802	493846514559821	230984701447995	302951598935658	399535795154646	375591931802686	237128977260278	513832510485194	433573079444506	363952169471095	250267703728322	583587461471751	344149266690081	614711567882022	417644649382417	494395155015318	418980932334679	22445527617357	216822024604315	293917977504894	304164269569559	360275835302067	440627065838306	370357918462164	330297415734167	474321259077112	221728380582612	34409048567848	344571971131439	11155508562338	477484493575289	275529333277367
CXCR6	10663	BONZO|CD186|STRL33|TYMSTR	chemokine (C-X-C motif) receptor 6	370899524890942	448072506493077	48484871166329	328041361931479	486781039797687	609945702227052	382922117357353	461447849007774	484335485810141	390792241147191	425881504334437	481639700996458	632475967662406	483216677265335	467260203872553	604232549218494	491542385523322	611394881488502	559148399310302	535898904943202	562590843815347	446694518307215	511575282614901	426110786993631	362660519641674	343283335157836	399123315910422	494061838192249	345497725078672	448017818493732	270271063299636	607649343057592	286075721059323	350786827901256	595541718139471	479968745213212
CYBB	1536	AMCBX2|CGD|GP91-1|GP91-PHOX|GP91PHOX|IMD34|NOX2|p91-PHOX	cytochrome b-245, beta polypeptide	549954188328047	556478932971925	709784658556962	591784353993008	826012782075563	891574506909813	64690456093292	680210549325351	801327985954373	77954476822135	676360719538154	864928702412932	852255785579779	719848898689916	720865493896574	875434472922091	876742269234567	901860093829754	809751602460246	833299384089908	870597282708265	713532369198094	84215612556731	743902566213215	604164269569559	685909810628046	672819875327042	729710369884622	617744327525781	72457129313003	553921190071348	910928336569359	635261030692291	614897385777125	760942132654552	816043479591001
CYFIP2	26999	PIR121	cytoplasmic FMR1 interacting protein 2	658169092463434	660505319993297	652995759820741	685868146746194	689017821100532	709046823904326	674725232678725	675743644391978	753141085178667	68713965354468	66418187149835	698632201140689	704622417725007	701207586266828	716943362916802	774170790354299	676342076178817	773207817954138	717644649382417	718099074745403	720037856505698	663687018451446	691545417566318	726110786993631	65652046517526	662265791045838	565419817182665	662414471712724	735221767636152	685868980819105	623520571382338	730597527669869	658867766515643	697353185136137	76361386649213	738464995285327
CYLD	1540	BRSS|CDMT|CYLD1|CYLDI|EAC|MFT|MFT1|SBS|TEM|USPL2	cylindromatosis (turban tumor syndrome)	72874444426719	726313362985815	760840669589276	756581583817704	796056753889672	801883856206224	734253563318612	75106426790932	745478957018376	745635903616795	742004908452264	830825010629426	782271813560292	744687661676855	726821178364619	809626429929574	760248454357311	828759690237005	820291870518536	838452414153916	795409552351251	78787587814767	79458278247067	779716077017651	761149830402653	753086543453889	802098050249827	753284888310769	766443061641567	815825009004996	755356719369055	815318618757041	76156447127567	74193316044109	792323677564556	736262364652328
DDX43	55510	CT13|HAGE	DEAD (Asp-Glu-Ala-Asp) box polypeptide 43	445373819366734	353730859329714	476442285184443	335841613131606	218973849286423	346897986229699	321031134092903	41994409907989	41328614752964	258599431658455	263432417843658	440135951068574	478318977141628	183216677265335	335067394383817	397193616429354	259349576034586	414711567882022	322891391371831	313659662809557	210234648209645	411902187965184	29458278247067	384607037065746	336357079058295	401779585229952	399123315910422	270357918462164	477690534567408	515825009004996	389535571093876	263354993472719	366811213265083	363911281229081	367530926220197	234025583349482
DDX58	23586	RIG-I|RIGI|RLR-1|SGMRT2	DEAD (Asp-Glu-Ala-Asp) box polypeptide 58	50541307349581	483686887515605	572047950425683	6017379213481	6467723240164	651673299374536	613087687343463	569248100207901	606574727943786	558599431658455	569321786749014	67232876055731	641027774781011	569014776778092	565648237336225	62938642591809	681072647656653	61795371565126	61494794462239	604348722370409	588370619562111	711902187965184	65800338444477	59615475880774	528957020913917	564228671720731	579858808116182	610567762819299	615541696892781	661768170868726	559579542907985	641490964825185	594822005184357	528547585767611	629421909484647	613033276412059
DEFB1	1672	BD1|DEFB-1|DEFB101|HBD1	defensin, beta 1	314339807305519	436043083121306	364412861812672	269545111859363	245277289869802	316085756693466	249041926012177	344455348863543	225839235738026	41709568173057	221928667915773	281639700996458	287629917580776	34171292733745	357306636517462	349800497596113	30789225875161	227264656090408	242155899166071	335898904943202	268730898281761	22445527617357	282029694262284	939179775048943	262660519641674	301779585229952	421362558044067	306614926400635	245497725078672	374321259077112	895355710938757	309298155336449	344571971131439	11155508562338	367530926220197	321472495141096
DMBT1	1755	GP340|muclin	deleted in malignant brain tumors 1	219998160142156	383686887515605	270552916279086	335841613131606	345277289869802	309046823904326	230984701447995	176648158352279	492135737010269	449288491219307	454121477404509	513832510485194	309869159714421	315409486754071	218074894239586	313543489657642	435903050670883	349503898224053	2880990610298	472155912881673	368730898281761	32445527617357	388442728004256	410910477649125	336357079058295	460275835302067	472819875327042	348118676328519	371801165662051	596560501210756	441891766699577	372101277597753	432018882923053	270051335695495	503787934158668	356264825483127
DOCK9	23348	ZIZ1|ZIZIMIN1	dedicator of cytokinesis 9	877217166825684	79296260160759	963429425802214	887867294264941	951166658775159	963040248421505	998697935912897	862197302662466	961887369303701	932070393681039	102249112283516	913832510485194	964227585663304	100800942860969	983359391539783	835874711076576	961586357337431	858855086816367	93072553650001	936541531859145	96317770362426	104877267452087	931215003895252	963440806654469	103991947003137	100420120897203	983672321004859	988774610863973	985072557896575	982358600723514	902978203115968	963072941566482	103685518507919	926910288794191	989032215317282	911064442919848
DPP4	1803	ADABP|ADCP2|CD26|DPPIV|TP103	dipeptidyl-peptidase 4	593417011091719	14218313758772	757177777390203	716033716732304	871330044892124	743031824192789	791470907263881	302951598935658	876089269790944	785278085727945	74069136823335	727582862860188	908737628391638	936354823316966	839749480059116	654724849498098	779512962151551	697308627904517	774348708654807	743427717673626	772439830155283	900831841524562	818104428640073	76873726246384	841668212704251	818102620116782	755601777788774	837195769353044	840451218380373	866604473024866	691772352396721	761654350942151	716453795877033	770051335695495	758219985781049	863793638213551
DUSP4	1846	HVH2|MKP-2|MKP2|TYP	dual specificity phosphatase 4	517196722525196	492433171640639	766746112195734	595597866881685	764917011150153	762028918557196	846769918362169	557383650558039	790224854715498	734088181874802	827336335191352	690385985121492	790236147239396	799203810943173	684608485958103	679568552460181	731596178481695	800056701546728	725444900582545	806733396565846	855355759392878	742777458579147	861589389380427	734005921133113	736357079058295	778156150580944	100716065755682	739607014964724	76487489941834	836770345567891	57282457251035	840503940422779	862894153537016	705218879523637	775059738950621	717314584765956
DUSP6	1848	HH19|MKP3|PYST1	dual specificity phosphatase 6	822405573640042	639145772683369	926267371937225	897312597543127	995659863669377	956457975298567	103654909823827	694439937571863	101122217092374	948686112456529	108466178952252	894568002690955	952255785579779	105464122903195	104280831204246	92528924781246	993156355788847	96389687751499	945635795423797	966015858415258	983026693665965	104893129961006	966007334237282	102036223752755	101211274795224	102970194962326	91409802786089	102971036988462	105156731824743	101971690793423	932371588364305	974076701031858	109241522918817	967588369044624	961949839923347	865616014075441
EBI3	10148	IL-27B|IL27B	Epstein-Barr virus induced 3	845043840016233	14218313758772	344249475695707	143241671275984	426012782075563	42279717627932	272488451375879	314499320677652	299535795154646	358599431658455	295625227332394	440135951068574	433573079444506	315409486754071	288118866053695	423497057012734	385653016617965	468768406018292	374348708654807	413659662809557	474620267187118	411902187965184	47531827467643	374653469710655	304164269569559	301779585229952	421362558044067	370357918462164	330297415734167	415825009004996	270271063299636	44409048567848	344571971131439	228547585767611	445291684086553	275529333277367
ECSIT	51295	SITPEC	ECSIT signalling integrator	664928900278515	7046322240785	605130399963259	650280604065124	607726376360582	6194804898858	624216020696837	652136908568626	56734298566591	673574143608923	585671659977302	513832510485194	623385118042585	60416201382823	629969001511936	653753334014777	569783242016059	549503898224053	602147183384783	568091714431938	574620267187118	60519076837933	568279341887291	563961949319003	543396011847435	610525869354986	540627065838306	556864960453553	591440886942402	606514068565848	623520571382338	565591774775565	566811213265083	605806536157304	595541718139471	542771867474516
EGR1	1958	AT225|G0S30|KROX-24|NGFI-A|TIS8|ZIF-268|ZNF225	early growth response 1	611425172739568	636043083121306	784166585077689	913701206039224	795527323922721	687706460093407	814273702864469	726473245105062	793081769935175	7630388435943	855517323163501	681639700996458	705288790753109	788201532210391	724144487408341	822894678249956	85799066955979	736010940215442	697614784333834	696102506351212	798498953145829	741447776317801	69458278247067	869072383413804	704164269569559	859774027825405	800618350057019	835974863583522	84091735611736	851580209466804	929409940287695	795096254849206	963883434012859	903292293571064	817173508832147	823507359680276
EGR2	1959	AT591|CMT1D|CMT4E|KROX20	early growth response 2	40541307349581	492433171640639	61205666620697	781439219131714	617159114615397	587706460093407	601028673262104	571134002933033	558032045226762	607784741291422	70772676742853	627582862860188	501925712964981	522448419543211	616943362916802	592799281670594	723735195012058	581696707712789	603626883577591	472155912881673	590970140415406	556648085662306	485271842031522	631421920639587	543396011847435	684222428771606	557619565982537	656864960453553	624157361267753	691313759221343	675333670606633	588147744817078	873112193017663	714897385777125	642254319182201	682138252323144
ELANE	1991	ELA2|GE|HLE|HNE|NE|PMN-E|SCN1	elastase, neutrophil expressed	130689680533807	283686887515605	192792158412731	211048861787248	286781039797687	257589506621351	257288142031374	144455348863543	384335485810141	375591931802686	221928667915773	440135951068574	27507682937239	300209177409566	150267703728322	265000806940618	127156766545849	327264656090408	200652149238186	335898904943202	290970140415406	382951526245686	19458278247067	32611078699363	336357079058295	243283335157836	399123315910422	189622426256404	294040407795696	496560501210756	306528071238107	295547802961456	344571971131439	257498247487109	286795434014437	334025583349482
ELK1	2002	-	ELK1, member of ETS oncogene family	579416263217209	673168663846399	656351015791843	649419291034653	745277289869802	682923607584346	63744999728222	633937125194337	64013503112223	764127675208574	690734267284299	67232876055731	705288790753109	690898236970418	658162837867804	624694321179341	664660709680542	673207817954138	681387641443947	627955458193762	654528997794518	721417911269218	702620124117072	650903538337989	70189226191955	704754319569357	72889137077449	652558088264365	652536657867812	728753310699493	612417440143464	65039146543106	69692816673714	703441409350839	672593533527194	638464995285327
ENG	2022	END|HHT1|ORW1	endoglin	675220731573072	739145772683369	827285150437629	832237691241848	826868983425905	784268160690841	845144329286377	766855516283353	101308107357316	782439905590963	777387553083537	824266176466668	910351398060105	924790854094343	803561732565609	846763132691761	881459948571373	836010940215442	837866103322299	884165297430703	854528997794518	836694939309542	878082550183343	938004894265981	761149830402653	76127424415933	653555367532803	862073811568399	948840025232417	818061790307841	810480907656771	822600697199528	79692816673714	868730349973734	857531347222525	962719857043285
ENTPD1	953	ATPDase|CD39|NTPDase-1|SPG64	ectonucleoside triphosphate diphosphohydrolase 1	98471632518486	972103939426448	102898653578625	838661302314672	105304787734944	10282761053514	104680359078713	721273781341235	996344870359172	11398171622099	115746377755825	990385985121492	114518384226423	113330086522103	796210865592051	806954696091996	103892107668476	853943310159898	849837458871154	104600267481482	103514599348102	109656519504429	110526088431568	107416961401702	119597605467274	110766895413531	11302603062293	1010811255711	989127237062608	103774186105121	860616214463811	933918232208861	118458875840601	104147588746211	105683940582855	986381778955183
EOMES	8320	TBR2	eomesodermin	295897350191776	383686887515605	344249475695707	228041361931479	418973849286423	416085756693466	249041926012177	361447849007774	348078477871671	404542593522184	274980139585651	513832510485194	47507682937239	315409486754071	218074894239586	494278981863402	227156766545849	327264656090408	381387641443947	494395155015318	390970140415406	346694518307215	406130504212664	35241422757701	262660519641674	301779585229952	472819875327042	289622426256404	245497725078672	374321259077112	289535571093876	427740612450192	286075721059323	270051335695495	367530926220197	366218392838218
EP300	2033	KAT3B|RSTS2|p300	E1A binding protein p300	902994822037953	870414761486571	880881697120288	923848293884887	878965133505136	859349888468443	914779025637097	899337539709418	925085868469485	880516283704671	93746671328051	869904005932642	884015858354536	928543740666397	910407642781505	89592570302228	923446367079575	907138835265698	928574513631499	887806361449672	888698132765397	919874907212257	860879283742913	942902773548824	926081121615775	895246960442157	845066477774152	90958966074004	836186784639524	889971707645111	917380516915924	866145593129708	930370070644196	912397947830438	942254319182201	863487658238645
EPCAM	4072	DIAR5|EGP-2|EGP314|EGP40|ESA|HNPCC8|KS1/4|KSA|M4S1|MIC18|MK-1|TACSTD1|TROP1	epithelial cell adhesion molecule	100693974916114	789215131065724	886203364847085	917118454956003	832313761828143	815440254479736	90286652619359	928847453992446	94249739157482	831391477114775	885187804283664	802585037559353	8767070106053	930384198704539	916231622429887	775014474069163	854769207073273	795447060087783	844946498823059	894823890855628	846866869634227	937039669471389	918263930595611	850903538337989	92115676971379	892868837846553	814773764478421	873857460597785	97029047642303	885868980819105	896413398892417	854044053033571	89429062519471	978885993179549	890137734168182	945746601813921
ETS1	2113	ETS-1|EWSR2|c-ets-1|p54	v-ets avian erythroblastosis virus E26 oncogene homolog 1	703481725990127	690295806561382	789535372167088	776512464640045	864917011150153	890681194432812	838879835587477	801440909696638	821258866776713	88291683000575	846510344600551	857128451212805	979814011288225	870253149223675	836810101559635	947909651341106	871451116130722	95046676834383	871617974055233	870645223642652	941749604435275	802591247526036	818741381127646	878780271547828	727046138619147	863250569641473	679858808116182	87479733039801	731295824591429	777295993416517	824408386516983	827740612450192	801050433009791	788373518101072	841484880003201	79352024227886
EWSR1	2130	EWS|EWS-FLI1|bK984G1.4	EWS RNA-binding protein 1	846820867647568	824625981129375	835178784278089	861232580277477	849351924104133	829014058387963	854122821904365	845578074405868	899084247042397	827948127408387	864741417787702	864928702412932	836279903764323	866505678681809	840716113518464	871394237516028	90724675653788	866496398368284	871388062446275	87165410540501	854113833467471	878371157284373	847980639670905	898083892668616	880982702047251	857238470397715	810671037652415	868738715111905	854244009203706	863398352101636	883199364994133	86335499347272	918268530548059	868730349973734	907252548439357	839191795331731
F12	2161	HAE3|HAEX|HAF	coagulation factor XII (Hageman factor)	330689680533807	429630049379335	351288408484846	256992023650978	411573791142045	42279717627932	321031134092903	383687091141419	325839235738026	467345715783489	350879329635272	281639700996458	346126167652892	300209177409566	342867645583944	402851969265991	30789225875161	327264656090408	100652149238186	213659662809557	268730898281761	265959026101454	253079032542786	32611078699363	104164269569559	301779585229952	440627065838306	32181523574514	345497725078672	315825009004996	221728380582612	24409048567848	366811213265083	170051335695495	367530926220197	234025583349482
F13A1	2162	F13A	coagulation factor XIII, A1 polypeptide	647682180678038	695580994787956	836611936832539	767273104209355	881032490331611	861403019510028	780809788200777	749983592413662	927334269884623	810169415486859	858658007825402	984982001150203	91539740326454	928749399295791	83380958777587	101314038935603	108165320982477	103042329039619	923694228747424	938768448243249	101467406014549	95724795972445	897004406212752	962217435873062	872112279520103	840437690552913	814773764478421	875731116855943	759248077453665	881646157280175	707526480095369	983076662783725	807992573105539	71544698455261	849000615960075	889484468517246
F2RL1	2150	GPR11|PAR2	coagulation factor II (thrombin) receptor-like 1	506939749161142	522918629793481	536849417551329	515488273723093	462269790014034	512609214877399	463177510936731	611697883060692	558032045226762	428643403472564	51991087972201	540135951068574	535742586554438	561352648617801	515802886589577	497193616429354	60789225875161	514711567882022	600652149238186	555163412737442	559419957842613	541447776317801	531506163437242	536544452975104	528957020913917	582515077435712	510671037652415	559666398070513	583348887404045	515825009004996	532162046564086	491895215358944	56156447127567	547310286085188	477484493575289	553665304629833
FADD	8772	GIG3|MORT1	Fas (TNFRSF6)-associated via death domain	617196722525196	579106518554292	644249475695707	589184833139714	687903765340012	637587045790551	638594999356574	602951598935658	631728604643383	61709568173057	64069136823335	651683672810567	641027774781011	660035109743027	612326344773509	597193616429354	60789225875161	585760906162524	618974331643763	645852472298294	598498953145829	684941481989456	660879283742913	626110786993631	687453270986033	645520116460682	665419817182665	608604882144405	619913834635713	691313759221343	596144490139653	633398965286829	669364722475797	608133514089588	677484493575289	646953885043979
FAS	355	ALPS1A|APO-1|APT1|CD95|FAS1|FASTM|TNFRSF6	Fas cell surface death receptor	345373819366734	392433171640639	444249475695707	281092833601357	456825011611796	481293426351436	449041926012177	335144408424395	51328614752964	575591931802686	337128977260278	481639700996458	49637620170581	50416201382823	403872993752343	491304247523997	479512962151551	449503898224053	381387641443947	435898904943202	435027399554004	474705310226488	453079032542786	402664261629928	450107431433288	401779585229952	372819875327042	448118676328519	459248077453665	315825009004996	335478732957605	499110193934528	403068221203554	370051335695495	445291684086553	3842756174024
FCER1A	2205	FCE1A|FcERI	Fc fragment of IgE, high affinity I, receptor for; alpha polypeptide	314339807305519	24218313758772	531039122094972	469545111859363	6467723240164	367543073976442	574280642175605	376648158352279	658032045226762	510955627264156	598009901527831	440135951068574	522207401264949	615409486754071	605111366197926	708296747668228	726025235223066	789713742581187	699141459999165	507519608343143	596032747722403	64409499745392	382029694262284	658303596482367	474208241383668	547722747093681	610671037652415	470357918462164	555931391060146	606514068565848	441891766699577	572101277597753	532018882923053	397353185136137	367530926220197	602207987346857
FCER1G	2207	FCRG	Fc fragment of IgE, high affinity I, receptor for; gamma polypeptide	490893281941817	48812629945145	700930991096796	623977163481745	809181207217497	857750431907516	664136115819651	65106426790932	852517889807516	675591931802686	664927451990255	820871443274334	778719170197378	758035962224281	711148627995874	815144721456505	950758185735858	860654729745752	79490359977211	837818261466533	867599366958978	698151835590191	818104428640073	743902566213215	650107431433288	65202961928287	640627065838306	733916775841277	652536657867812	755056751282872	619913645911586	96901876498404	644571971131439	614897385777125	766237020649448	907722142766103
FCER2	2208	BLAST-2|CD23|CD23A|CLEC4J|FCE2|IGEBF	Fc fragment of IgE, low affinity II, receptor for (CD23)	499541883280467	315879697004341	28210063802108	191784353993008	303773539941918	362652113928347	157288142031374	261447849007774	384335485810141	404542593522184	250879329635272	562375193202219	393519286486133	832166772653346	264018056103315	553753334014777	30789225875161	630239390429813	374348708654807	413659662809557	462590843815347	165959026101454	216822024604315	339861139368624	304164269569559	201779585229952	421362558044067	306614926400635	313304915589936	448017818493732	370271063299636	34409048567848	344571971131439	270051335695495	456839405828546	334025583349482
FCGR1A	2209	CD64|CD64A|FCRI|IGFR1	Fc fragment of IgG, high affinity Ia, receptor (CD64)	417196722525196	529630049379335	547811866668779	519795145912282	515321261683912	574582006765582	407538176084293	480210549325351	562762616704598	558599431658455	417864469466039	513832510485194	419822727069513	538675562433098	44661511612581	445736299146378	459349576034586	449503898224053	417644649382417	501106574601171	418980932334679	411902187965184	506130504212664	45241422757701	49485332913041	424018827363597	399123315910422	465111176472751	371801165662051	415825009004996	348031821165991	518813878640483	403068221203554	450786827901256	511588185358795	461327432790124
FCGR2A	2212	CD32|CD32A|CDw32|FCG2|FCGR2|FCGR2A1|FcGR|IGFR2	Fc fragment of IgG, low affinity IIa, receptor (CD32)	478494410214272	469484987028362	615398966360715	556992023650978	685649508474903	70353266848508	582080893375733	596811544469244	75922930939337	634088181874802	647562643241752	67232876055731	689124951727373	643207961484047	704493508705013	765899685263343	92402344586537	760654729745752	740455256635502	659602824673287	728225557211139	649248027517928	72126143654016	821530418032318	589962369082316	618772085374183	565419817182665	682696160012692	645497725078672	691313759221343	589535571093876	752836769803514	641534606227087	489691056975846	679869167770726	768010583637945
FCGR2B	2213	CD32|CD32B|FCG2|FCGR2|IGFR2	Fc fragment of IgG, low affinity IIb, receptor (CD32)	374746939672405	34218313758772	572047950425683	415488273723093	562269790014034	612609214877399	45322394358164	525190841069303	650631987082384	510955627264156	515788613449359	640135951068574	665765888933242	532401986898302	5922215928797	746763132691761	794399300742999	780662513290643	649837458871154	64823714649373	685723398425992	490751777445813	615528119033565	586991711261183	484899761775319	524018827363596	457619565982537	570357918462164	445497725078672	596560501210756	502463872788372	718044439461483	538431916665024	443747895112116	615335655900662	704069555163591
FCGR3A	2214	CD16|CD16A|FCG3|FCGR3|FCGRIII|FCR-10|FCRIII|FCRIIIA|IGFR3|IMD20	Fc fragment of IgG, low affinity IIIa, receptor (CD16a)	508450438400162	598661599466073	792146656199001	642337157315683	791220451733532	984869145376999	717114074364836	730873963328971	846784572300921	809378895678324	736677429148029	896614412946926	904288073417571	776290411021623	703249798381191	85568986650147	962250684700493	785760906162524	805455418880366	815896444112403	977653875024214	72445527617357	941479120551665	83945069953535	697238003325847	689226497021566	718763037190772	770357918462164	652536657867812	788617054461316	59828185521891	976025440757039	720060721347785	6730260700349	853329025732955	811284533739175
FEZ1	9638	-	fasciculation and elongation protein zeta 1 (zygin I)	499139497961014	532872197148572	561241975839938	569545111859363	539137235403388	546897986229699	517114074364836	544455348863543	580271287360407	510955627264156	511545086817319	513832510485194	552015536558249	515409486754071	542867645583944	592799281670594	617845826106701	577514690143326	481387641443947	576108749300337	527227148353877	50519076837933	508878577854874	563961949319003	484899761775319	518772085374183	510671037652415	556864960453553	526233217284432	606514068565848	535478732957605	467794405408565	476764780620175	387043835839726	456839405828546	553665304629833
FLT3	2322	CD135|FLK-2|FLK2|STK1	fms-related tyrosine kinase 3	345373819366734	429630049379335	3579998280707	269545111859363	386781039797687	47685401441559	31578439210349	390398510727273	448078477871671	497831173936331	274980139585651	513832510485194	519822727069513	315409486754071	276571144311701	52588173120817	427156766545849	414711567882022	366948650510429	435898904943202	442427457698382	165959026101454	326775591959406	15241422757701	336357079058295	201779585229952	299123315910422	348118676328519	271801165662051	515825009004996	148031821165991	402586735750596	366811213265083	170051335695495	367530926220197	275529333277367
FLT3LG	2323	FL|FLT3L	fms-related tyrosine kinase 3 ligand	522746233784367	51222710940183	645148354018432	593066758028767	620766040086149	681293426351436	601028673262104	592028691960183	588288322228805	510955627264156	498009901527831	598632201140689	693519286486133	576290411021623	593563644455932	716728376261576	620230500302138	685760906162524	639883891516062	685541487555152	673170310217606	62445527617357	650041667638434	563961949319003	55652046517526	443283335157836	565419817182665	645081311424167	580547449787085	585868980819105	553921190071348	655241317200179	56156447127567	557498247487109	626027176292313	582138252323144
FN1	2335	CIG|ED-B|FINC|FN|FNZ|GFND|GFND2|LETS|MSF	fibronectin 1	779186351608251	574375947076457	115840910353409	998546996552625	139503752854815	12914392703986	126945588258543	827744350280017	120582136067525	1065477259457	133420427890135	128985460513185	100726963886113	135331482666996	131607099576187	123394819643989	13832974955045	134749744867425	133471134315343	11285496847053	129046608880879	144286015821116	128088525349436	114400216546059	141196266696583	117776840355214	122766353779665	123525786776723	125170233885072	126032649359184	118323616374553	141049711311521	12312998451024	795475464433074	123920062588622	100917998925839
FOS	2353	AP-1|C-FOS|p55	FBJ murine osteosarcoma viral oncogene homolog	100137627926386	109789759324586	112917434597215	129012443679908	12086978918439	897188814713567	113705429461675	11019147015973	121792414105787	112025431603635	121112391087713	999630609997952	107811846355259	108915112334778	984074483482583	124313677829308	126973080897747	117618255229354	104632181432979	105850571289119	117975747735922	103738357786807	103367132919923	126287410293345	107175997286373	120112060429392	108657022770204	118824218497703	118757796324185	118377301895554	125278965874856	114263402290283	137487393436517	129958039917852	116793290336543	125253377330705
FOXJ1	2302	FKHL13|HFH-4|HFH4	forkhead box J1	166946688472278	34218313758772	28210063802108	446804062249056	267516532003447	257589506621351	357288142031374	335144408424395	36734298566591	375591931802686	321928667915773	513832510485194	353926418853019	263952169471095	218074894239586	313543489657642	427156766545849	385760906162524	359148399310302	255163412737442	356177810073375	165959026101454	416822024604315	402664261629928	404164269569559	389226497021566	457619565982537	435565588120133	413304915589936	474321259077112	459579542907985	309298155336449	456119692873432	363911281229081	477484493575289	366218392838218
FOXP3	50943	AIID|DIETER|IPEX|JM2|PIDX|XPID	forkhead box P3	482146997816783	479106518554292	470552916279086	281092833601357	456825011611796	505394236301815	379527384165019	402951598935658	437386957480019	475591931802686	369321786749014	513832510485194	450079004071556	422448419543211	422514306175431	578751159315611	585653016617965	633154024995765	506541518143543	445852472298294	468730898281761	490751777445813	416822024604315	439861139368624	42115676971379	375476144646572	440627065838306	448118676328519	403993975150788	496560501210756	335478732957605	463354993472719	466811213265084	370051335695495	418988243503173	461327432790124
FPR2	2358	ALXR|FMLP-R-II|FMLPX|FPR2A|FPRH1|FPRH2|FPRL1|HM63|LXA4R	formyl peptide receptor 2	395897350191776	453730859329714	447811866668779	369545111859363	503773539941918	446897986229699	35322394358164	414499320677652	384335485810141	258599431658455	221928667915773	440135951068574	37507682937239	400209177409566	382460513217058	385164193057583	485653016617965	485760906162524	300652149238186	313659662809557	290970140415406	411902187965184	282029694262284	374653469710655	362660519641674	413327306971945	440627065838306	380311485817256	271801165662051	448017818493732	306528071238107	354044053033571	418268530548059	29229057782914	445291684086553	366218392838218
FUT5	2527	FUC-TV	fucosyltransferase 5 (alpha (1,3) fucosyltransferase)	399139497961014	453730859329714	387545416423317	228041361931479	318973849286423	438324998827111	3260937413999	302951598935658	299535795154646	375591931802686	221928667915773	540135951068574	39917763932277	24171292733745	408763953800437	372039739729758	259349576034586	268768406018292	174348708654807	335898904943202	242427457698382	165959026101454	29458278247067	293917977504894	336357079058295	401779585229952	340627065838306	32181523574514	271801165662051	474321259077112	148031821165991	221851243544835	366811213265083	170051335695495	286795434014437	321472495141096
FUT7	2529	FucT-VII	fucosyltransferase 7 (alpha (1,3) fucosyltransferase)	482146997816783	51222710940183	509784658556962	291784353993008	503773539941918	589782316110087	45114808756496	435144408424395	384335485810141	544397531171212	413682451896576	440135951068574	478318977141628	383216677265335	493563644455932	488266882619645	459349576034586	549503898224053	406541518143543	487356222226178	456177810073375	398151835590191	368279341887291	418710728849253	362660519641674	413327306971945	240627065838306	335565588120133	245497725078672	515825009004996	895355710938757	427740612450192	403068221203554	21155508562338	456839405828546	366218392838218
FYN	2534	SLK|SYN|p59-FYN	FYN proto-oncogene, Src family tyrosine kinase	711792738553907	896615189210102	82601180144685	827790676370422	93169590433523	837031093256361	922313538128662	773917423752706	925085868469485	854599624865263	902090523166619	896614412946926	886119228341755	903183911748971	846151971252646	875434472922091	906273055401351	887750861906294	886035084423897	885997315751382	952861123679855	922944586934549	9405259443344	879716077017651	967826731623924	865200187204052	978131008972999	836382981264703	889127237062608	975816293223709	806026263761444	980472673237897	945694696673764	843973140285254	950819927636671	868307129485601
GAGE1	2543	CT4.1|GAGE-1	G antigen 1	581242483856482	692433171640639	644249475695707	4017379213481	267516532003447	56874033814305	442532423189988	435144408424395	299535795154646	504542593522184	493200472707726	381639700996458	461326476997397	315409486754071	555578837374278	505600042908202	285653016617965	168768406018292	332844958726922	372155912881673	368730898281761	298151835590191	406130504212664	384607037065746	304164269569559	468076086502195	486570227702036	532248901726614	313304915589936	496560501210756	359579542907985	34409048567848	494822005184357	257498247487109	386795434014437	356264825483127
GATA3	2625	HDR|HDRS	GATA binding protein 3	274746939672405	300679387659836	370552916279086	343241671275984	432724201661417	409046823904326	335715272925831	408840967841015	348078477871671	475591931802686	421928667915773	381639700996458	37507682937239	315409486754071	318074894239586	397193616429354	30789225875161	385760906162524	342155899166071	335898904943202	380278620023755	22445527617357	353079032542786	193917977504894	42115676971379	243283335157836	299123315910422	398368710381438	271801165662051	374321259077112	306528071238107	309298155336449	494822005184357	302244145184231	386795434014437	275529333277367
GNLY	10578	D2S69E|LAG-2|LAG2|NKG5|TLA519	granulysin	366946688472278	383686887515605	376442285184443	419795145912282	663599472275379	609046823904326	645280496832199	453201632988577	46734298566591	449288491219307	660395052939306	581639700996458	583049548619464	58765608920118	555578837374278	575434472922091	566388508823726	538812377832402	638734327632279	635898904943202	574620267187118	746694518307215	500472151376027	418710728849253	612910553694592	524018827363596	440627065838306	661046978023016	465661111195637	548017818493732	380224630654728	633398965286829	566811213265083	375940704600852	445291684086553	488457634971863
GPI	2821	AMF|GNPI|NLK|PGI|PHI|SA-36|SA36	glucose-6-phosphate isomerase	899439746777167	920973393526864	857589388237426	878114486699092	92187495795233	873432442881799	855016134381366	905926333275064	896344870359172	831391477114775	858658007825402	846025319973931	864006482931768	906578644941305	861329084278411	877929108635115	915115091507128	884250216923503	88203026835989	884625487626604	874620267187118	897700287477941	858486699818365	863266673254827	917606901591651	860275835302067	846155309388425	834330748877369	897853920684373	887249560771608	864689977002786	892587156752924	841534606227087	866821995374807	867530926220197	901268117546632
GTF3C1	2975	TFIIIC|TFIIIC220|TFIIICalpha	general transcription factor IIIC, polypeptide 1, alpha 220kDa	919477017477622	879687080722413	807185137703668	841426936604958	807238154222607	806774816254318	81892260465199	848621264027264	887310220149547	902478616916281	821928667915773	727582862860188	833299582672382	822877155383521	791884120201635	781592000834187	797200738359959	798230480907455	81494794462239	860148267682498	802715898570223	811902187965184	851315016629212	976572826233986	869269438687451	836947129058093	874612066126769	798898140348389	918561720670351	856764102618766	860616214463811	812940496161437	859546683081907	908709441018457	849000615960075	91982368286224
GZMA	3001	CTLA3|HFSP	granzyme A (granzyme 1, cytotoxic T-lymphocyte-associated serine esterase 3)	452190969630892	500679387659836	55963000930361	406468492825935	579854773553975	677416469334978	4260937413999	505926333275064	616528295298878	439334923864215	444167910049418	540135951068574	732475967662406	54171292733745	467260203872553	689032239873989	582615651713613	752057407434767	61219987098018	707519608343143	703308381965934	498151835590191	631506163437242	53314971978277	404164269569559	433972394718688	340627065838306	494061838192249	383348887404045	374321259077112	380224630654728	723346277691432	503068221203554	415994497559225	577484493575289	518155808747576
GZMB	3002	CCPI|CGL-1|CGL1|CSP-B|CSPB|CTLA1|CTSGL1|HLP|SECT	granzyme B (granzyme 2, cytotoxic T-lymphocyte-associated serine esterase 1)	443027922084335	48812629945145	461241975839938	335841613131606	318973849286423	552342764631937	395754527054907	369248100207901	26734298566591	358599431658455	237128977260278	598632201140689	550079004071556	183216677265335	364018056103315	55568986650147	479512962151551	649503898224053	432844958726922	463909696862476	456177810073375	298151835590191	449014834093051	274653469710655	104164269569559	243283335157836	240627065838306	380311485817256	213304915589936	315825009004996	189535571093876	561082985822711	344571971131439	21155508562338	345291684086553	445573305091476
GZMH	2999	CCP-X|CGL-2|CSP-C|CTLA1|CTSGL2	granzyme H (cathepsin G-like 2, protein h-CCPX)	349954188328047	364422379721365	376442285184443	3017379213481	286781039797687	426039324048558	279527384165019	344455348863543	41328614752964	290792241147191	329728919115901	440135951068574	450079004071556	34171292733745	318074894239586	521072302388066	344149266690081	477514690143326	427953998678828	513659662809557	435027399554004	365959026101454	421884631911312	393917977504894	384899761775319	389226497021566	421362558044067	289622426256404	294040407795696	374321259077112	270271063299636	433398965286829	403068221203554	29229057782914	286795434014437	345573305091476
GZMK	3003	TRYP2	granzyme K (granzyme 3; tryptase II)	414339807305519	448072506493077	596605671301408	396846961300005	503773539941918	626838603123911	35322394358164	514499320677652	588288322228805	390792241147191	274980139585651	627582862860188	717397972444845	391962961390368	453830094701394	79898580722908	579512962151551	765346834484501	639883891516062	716634397148963	747738591344338	411902187965184	670959347821662	418710728849253	384899761775319	275476144646572	299123315910422	506614926400635	294040407795696	515825009004996	270271063299636	756428727229008	418268530548059	343747895112116	635980743647404	470948964316054
GZMM	3004	LMET1|MET1	granzyme M (lymphocyte met-ase 1)	385709388789855	448072506493077	424984967901467	269545111859363	491220451733532	52442735751223	35322394358164	414499320677652	476089269790944	475591931802686	329728919115901	540135951068574	507269638861127	383216677265335	388118866053695	588266882619645	344149266690081	549503898224053	446595311101916	445852472298294	518980932334679	22445527617357	444832816523588	293917977504894	362660519641674	401779585229952	421362558044067	348118676328519	394040407795696	448017818493732	289535571093876	491895215358944	318268530548059	31155508562338	511588185358795	421472495141096
HAMP	57817	HEPC|HFE2B|LEAP1|PLTR	hepcidin antimicrobial peptide	821469978167829	283686887515605	292792158412731	243241671275984	245277289869802	429210210021292	249041926012177	225190841069303	437386957480019	375591931802686	237128977260278	562375193202219	319822727069513	34171292733745	298810386445346	365000806940618	327156766545849	327264656090408	242155899166071	372155912881673	342427457698382	22445527617357	268279341887291	293917977504894	362660519641674	360275835302067	240627065838306	248118676328519	359248077453665	374321259077112	248031821165991	402586735750596	366811213265083	243747895112116	86795434014437	3842756174024
HAVCR2	84868	CD366|HAVcr-2|KIM-3|TIM3|TIMD-3|TIMD3|Tim-3	hepatitis A virus cellular receptor 2	438218493264231	48812629945145	561241975839938	415488273723093	567516532003447	671105464949514	482922117357353	480210549325351	580271287360407	510955627264156	495625227332394	581639700996458	587629917580776	529159839129064	526821178364619	635044778754727	65383542061534	61795371565126	576140899454533	563909696862476	590970140415406	411902187965184	585271842031522	55241422757701	362660519641674	533972394718688	499123315910422	572911427672878	445497725078672	574321259077112	428767313371752	686236862522308	403068221203554	41155508562338	556839405828546	637000317688887
HCK	3055	JTK9|p59Hck|p61Hck	HCK proto-oncogene, Src family tyrosine kinase	489185930605923	51222710940183	57787781448215	494337863203722	702768173475526	72763347843546	532181965614603	517247394319863	678195431343727	594354632120263	554121477404509	651683672810567	664888867970469	608009428609693	576571144311701	72938642591809	786402470272658	75456650553105	680526328413476	685541487555152	715762891759764	574705310226488	699748994452919	668064676145009	504164269569559	55202961928287	510671037652415	587350418606395	508724546628623	632817509149227	502463872788372	774207439150536	544571971131439	381599057437489	684523426364429	69352024227886
HLA-A	3105	HLAA	major histocompatibility complex, class I, A	943027922084335	824201033829239	113321508151492	103560413241282	112248124902419	122623955933967	109206258070052	106157302862872	111812244968578	104377433580006	108893527482553	121133132168439	126888776199431	113200068064764	11238740665155	11871595190671	109720073835996	116367812159121	120866728019959	123379037550229	118572339842599	116673183756468	120253126085335	109767267290111	109958390060825	990856678254476	963989033514276	113427906716301	100399397515079	109688217247911	102385414263866	126515762005704	995615423338579	107724225818478	115118105299191	107887163343111
HLA-B	3106	AS|HLAB|SPDA1	major histocompatibility complex, class I, B	870288988626023	918780805670248	118307273538526	969920325345474	121178126658173	131535936325021	111509395591734	112110823972343	117956107579189	1172362591482	118380800104059	12522029397326	133041357792663	11931843327513	115840273178669	125495160519641	117361134157924	123837822311388	126384563854941	125080102846241	126222284045939	121190218796518	118954113914455	105767103265743	11065397048995	100802917780333	982412317326896	117738918366319	102903960912622	108724956077161	10122971654353	12911418480904	101345528098075	109951341058466	123083044593449	10925218334216
HLA-C	3107	D6S204|HLA-JY3|HLC-C|PSORS1	major histocompatibility complex, class I, C	832767836747458	767607266325299	10609411008527	81076680988101	112275599582992	110743169130657	901950526265042	101818008316632	960120781874144	105561002071967	914079706403903	104817329271498	121172892126103	10390587485922	106640608973952	112323382573193	951949517890208	104723189057404	106491749350749	106001210013668	105348883824847	992637680170944	109644916689717	105269572913772	908056168498789	811933387876158	91409802786089	105526491258418	967801358868859	920264420940841	812417440143464	10991651642168	831196832242556	875940704600852	117142282514943	99623076529512
HLA-DMA	3108	D6S222E|DMA|HLADM|RING6	major histocompatibility complex, class II, DM alpha	683493223797439	564422379721365	801538442537765	698085333745588	836366542486404	965347379210566	718759126442895	764422583347179	903975207090492	752850882192379	726853019817758	892492146674275	923531658943035	821154513972461	811738688139843	93434950269055	934838326250933	976182552293543	928729226251247	97365094702827	922905095493964	857247959724451	863232835188992	80319369159688	75652046517526	692468644790804	679858808116182	783286220156661	718833159140055	785868980819105	64652113192697	964057720162116	747546705470844	73491705329935	864274139974554	879146694532715
HLA-DMB	3109	D6S221E|RING7	major histocompatibility complex, class II, DM beta	724773473286993	763776877507635	771675641821411	781439219131714	860590265759736	927534358195155	758783176177971	730873963328971	908705778568327	817845135385263	778068070874048	892492146674275	884208346046985	813137479104062	882280063532383	908296747668228	884142327378944	921906552069924	914094781260279	94555159731106	889350937065147	880933738051922	857275361853155	860451569223412	810773188615336	814019248365924	805012684815779	841978621862105	806378649346224	848017818493732	804510283044344	978456647361944	753318255256473	907989172402621	846041137741245	901032190259239
HLA-DOB	3112	DOB	major histocompatibility complex, class II, DO beta	428090159680513	392433171640639	495345667623445	328041361931479	467516532003447	687706460093407	421031134092903	514499320677652	51328614752964	458599431658455	421928667915773	513832510485194	681489863114362	458705427481681	488118866053695	743660443129698	566388508823726	752057407434767	641024367843287	687356222226178	614674060145491	411902187965184	566464607216265	463961949319003	262660519641674	413327306971945	372819875327042	525377626718212	413304915589936	215825009004996	335478732957605	640173425950412	403068221203554	447310286085188	607740770577332	496474669840262
HLA-DPA1	3113	DP(W3)|DP(W4)|HLA-DP1A|HLADP|HLASB|PLT1	major histocompatibility complex, class II, DP alpha 1	57756662885547	596615189210101	935538409318703	835604132412816	107542690936806	12136091404372	903413347457541	910454938106541	977933836523026	100059544944324	933129170467086	100160693548009	115951174232637	100501244705175	10080105865319	107767125422494	10817497434544	116862744899283	113374383704965	115138071584841	103154507017384	103213683587865	987755027329515	100385275854521	819138981520027	876822370627228	745066477774152	100548339507785	856767738353608	895266595640006	69828185521891	115430680490238	820060721347786	802544394000384	10132396940371	102768937724974
HLA-DPB1	3115	DPB1|HLA-DP|HLA-DP1B|HLA-DPB	major histocompatibility complex, class II, DP beta 1	546532616794255	5046322240785	880180507384751	737727515856738	953669538224312	11427197936282	827793776652521	879549267018186	84013503112223	929335344866543	829728919115901	97232876055731	104867088824893	868078971308269	925622809188387	110975046160716	102387939242945	106692513420859	103019077998167	988030905470236	979931400833074	87523474019344	894018126156556	891359436485447	646790745039768	768076086502195	631316125399158	90958966074004	736186784639524	758451484475206	69828185521891	105154286423276	690515132995168	688373518101072	886230777700323	925713051767596
HLA-DQA1	3117	CD|CELIAC1|DQ-A1|GSE|HLA-DQA	major histocompatibility complex, class II, DQ alpha 1	821469978167829	24218313758772	831532351649195	169545111859363	303773539941918	157589506621351	121031134092903	828375727673237	225839235738026	390792241147191	772884177722087	103002127872288	129133667508661	905616844685145	765711443117011	106369877785828	117558870891028	103915876336276	10285745136315	155163412737442	242427457698382	165959026101454	100110195376606	10354921543339	778310968209673	747722747093681	657619565982537	896224262564037	742766990479098	865010318637963	248031821165991	633549934727195	366811213265083	659128428720019	890687332943667	292521833421598
HLA-DQB1	3119	CELIAC1|HLA-DQB|IDDM1	major histocompatibility complex, class II, DQ beta 1	821469978167829	24218313758772	61205666620697	111048861787248	186781039797687	235350264487706	140295641887143	648894760799388	348078477871671	339334923864215	608278467925287	830825010629426	261326476997397	922018405799848	198810386445346	888266882619645	104601565111658	861842139774581	783518692068488	313659662809557	168730898281761	659590261014543	746415313239757	85721749721919	682300240922025	533972394718688	640627065838306	-103775737435963	617744327525781	706514068565848	189535571093876	121851243544835	386075721059323	601036861954174	748266418425958	292521833421598
HLA-DRA	3122	HLA-DRA1|MLRW	major histocompatibility complex, class II, DR alpha	60541307349581	594539333193422	972140877645701	813285643090093	100314600739927	114462597857969	90665145230887	933024986197482	106449734106099	830023983425067	927215658058353	108443030065345	107946655317133	997809891847386	103145333515758	116564744128713	117609139061776	118563561783152	115833207349654	116692772287635	111997202510867	102889468810942	105270284066317	105557286188279	832704491455783	895246960442157	781566159452076	101735116626944	890123348067628	907711332732455	840315035113745	1198393667704	836060309767644	84531727582263	102624170347547	106248871760145
HLA-DRB3	3125	DRB1|DRw10|HLA-DR1B|HLA-DR3B|HLA-DRB|SS1	major histocompatibility complex, class II, DR beta 3	80132694792329	805118799595681	105241113402717	940740482475177	115490488097547	120321027839765	975665462791947	104396139556681	116392141413212	107382791588911	965761649969333	120209681542138	121695792189559	112137097238379	102461650770724	121843109518608	12621125352079	128221103804039	118804781986283	124266154750282	119080903542481	111190218796518	117090401915211	114734826575036	103522554773551	967600733505131	1017445498316	109623134530218	960675490551877	108164615728018	908518026981877	12295105377195	984659914759657	971174061237821	115683940582855	114746821537157
HLA-DRB4	3126	DR-4|DR4|DRB4|HLA-DR4B	major histocompatibility complex, class II, DR beta 4	130689680533807	556478932971925	292792158412731	63003131767525	833541594805986	846202710165523	659278097775145	261447849007774	94013503112223	290792241147191	67567208097963	440135951068574	129133667508661	580944669615326	839506806319662	265000806940618	271567665458495	227264656090408	2880990610298	109904259799527	82971033365187	852377640566882	881001396936098	35241422757701	679653019785905	343283335157836	399123315910422	335565588120133	70278669192073	515825009004996	681421894821335	938509399381629	66156447127567	577376233898559	367530926220197	307722142766103
HLA-E	3133	EA1.2|EA2.1|HLA-6.2|MHC|QA1	major histocompatibility complex, class I, E	838828513217873	882839072123174	102848451003709	9935447358401	106863925754577	114907072839378	976982500503852	986871977745353	103458551986306	103458824998064	988462259634291	106556007980615	117131385355565	100645876998294	991376426408182	112122504936273	104352173414743	110297587281821	107998538475726	111727702406491	108622346653183	103070486874695	10561763929024	972381462060646	95652046517526	943845790077224	865419817182665	101274454432752	967414577124888	969740890115799	945186176561069	111976994247129	955075518201268	993971406597795	103816819360968	101248906790523
HLA-G	3135	MHC-G	major histocompatibility complex, class I, G	472836057377635	329630049379335	673527650618491	583840907243568	678667363525146	874438811216269	641976470655799	645578074405868	658032045226762	688977506476165	622927076773035	820871443274334	873841990129626	657363375905449	768059482947906	742083711543867	679512962151551	706272349152985	763101235728965	67013812468791	796653262675073	703462969236147	755068988286556	627902977793357	636357079058295	571823557044061	510671037652415	717234866783827	76487489941834	648017818493732	627039514228568	814134457492589	674340025995507	55249417923715	672593533527194	637000317688887
HMGB1	3146	HMG-1|HMG1|HMG3|SBP-1	high mobility group box 1	828417672883799	649508035790784	741058550900232	67543448076472	582200670836374	705394236301815	756534774762834	667337217913131	703098186127719	534088181874802	708278467925287	740135951068574	670072761122431	705133529311551	876006487997587	849800497596113	819638016906428	847558661957436	839022578485591	838452414153916	855355759392878	822183268523561	758486699818365	835280770407311	758080150680362	856211636852333	786570227702036	861732345127122	865268540874257	808898742761285	860271484301964	872366235439148	804066630060817	820830799715365	825165863261842	804069555163591
HRAS	3265	C-BAS/HAS|C-H-RAS|C-HA-RAS1|CTLO|H-RASIDX|HAMSV|HRAS1|RASH1|p21ras	Harvey rat sarcoma viral oncogene homolog	374746939672405	408479638859963	45468314167718	419795145912282	486781039797687	438324998827111	466974295956633	435144408424395	476089269790944	549288491219307	457292363377243	481639700996458	457673889394886	483216677265335	498810386445346	485164193057583	517845826106701	414711567882022	432844958726922	455163412737442	456177810073375	511902187965184	436086532398554	458303596482367	436357079058295	475476144646572	54937334996334	480311485817256	477690534567408	474321259077112	421728380582612	484300330035614	510868472403682	454181561093589	456839405828546	421472495141096
HSD11B1	3290	11-DH|11-beta-HSD1|CORTRD2|HDL|HSD11|HSD11B|HSD11L|SDR26C1	hydroxysteroid (11-beta) dehydrogenase 1	108450438400162	215879697004341	28210063802108	328041361931479	303773539941918	293846514559821	279527384165019	244455348863543	41328614752964	21709568173057	313682451896576	481639700996458	361326476997397	383216677265335	176571144311701	265000806940618	417845826106701	349503898224053	342155899166071	387356222226178	368730898281761	298151835590191	316822024604315	374653469710655	104164269569559	401779585229952	440627065838306	306614926400635	359248077453665	561768170868726	321728380582612	427740612450192	366811213265083	170051335695495	403787934158668	356264825483127
ICAM1	3383	BB2|CD54|P3.58	intercellular adhesion molecule 1	478494410214272	469484987028362	777161835324863	613285643090093	806748274281323	878674032296913	801582491616247	527744350280017	807430929294129	776590340659948	787272891776165	813832510485194	789866698883622	859038998738007	816088852003501	781993307084849	842131478496318	831704068026253	831030224055896	791795634162023	86061722200922	869850925030685	983457107360496	771396683465012	838149269858021	765200187204052	771005140656017	820456329270344	818833159140055	840617760349354	701429678366226	97946818177115	789418021213068	710990429309265	819887121825899	756264825483127
ICAM2	3384	CD102	intercellular adhesion molecule 2	480332263145757	492433171640639	588875098684663	526023573737716	532724201661417	573432442881799	595754527054907	51994409907989	622801870833674	467345715783489	521928667915773	640135951068574	617397972444845	529159839129064	503872993752343	662270072341044	569783242016059	600961215507029	586450248750943	652891405087433	571705632621166	578887327795951	531506163437242	582182282441078	484899761775319	443283335157836	540627065838306	538807735889371	60156922052612	62457129313003	49828185521891	558774624511407	486075721059323	460740395256347	607740770577332	545573305091476
ICAM3	3385	CD50|CDW50|ICAM-R	intercellular adhesion molecule 3	502310383933748	598661599466073	573527650618491	573984523795209	551166658775159	64964605987191	549041926012177	535144408424395	631728604643383	571527733352951	563432417843658	698632201140689	677515245235086	563952169471095	54661511612581	700756007402426	633765685591627	761842139774581	621597485801081	668091714431938	640612723027356	530344645078927	585271842031522	522458199391119	550107431433288	556211636852333	592983261444008	62181523574514	568763800757699	615825009004996	510480907656771	634779545239332	518268530548059	54193316044109	632738595878167	594511789165368
ICAM4	3386	CD242|LW	intercellular adhesion molecule 4 (Landsteiner-Wiener blood group)	443027922084335	496615189210101	520802950332004	4017379213481	456825011611796	54409654861274	577799585021836	41994409907989	51328614752964	467345715783489	44069136823335	581639700996458	487629917580776	453260649079444	553830094701394	497193616429354	497200738359959	438812377832402	417644649382417	487356222226178	562590843815347	456648085662306	591545417566318	402664261629928	512910553694592	518772085374183	636046696876994	538807735889371	513304915589936	532817509149227	359579542907985	54409048567848	566811213265083	357498247487109	503787934158668	445573305091476
ICOS	29851	AILIM|CD278|CVID1	inducible T-cell co-stimulator	492580663798257	479106518554292	487545416423317	343241671275984	432724201661417	579090795718436	401766626298664	49364065849651	399535795154646	428643403472564	363432417843658	540135951068574	559511742326371	391962961390368	413494525278273	612249584086892	459349576034586	604523606480101	4880990610298	463909696862476	514674060145491	32445527617357	416822024604315	310910477649125	362660519641674	433972394718688	399123315910422	465111176472751	313304915589936	515825009004996	348031821165991	463354993472719	366811213265083	257498247487109	432738595878167	345573305091476
ICOSLG	23308	B7-H2|B7H2|B7RP-1|B7RP1|CD275|GL50|ICOS-L|ICOSL|LICOS	inducible T-cell co-stimulator ligand	443027922084335	353730859329714	495345667623445	431994198350143	542239924965451	616941958043809	504681260864615	41994409907989	562762616704598	558599431658455	589485172865979	581639700996458	604622417725007	600209177409566	533049606190054	608296747668228	659349576034586	66418803705698	539883891516062	576108749300337	621087093887462	536002997915563	588442728004256	612900433392896	589962369082316	560275835302067	499123315910422	62181523574514	503993975150788	585868980819105	475333670606633	615711189078421	581495352098011	475940704600852	567530926220197	551018083493713
IDO1	3620	IDO|IDO-1|INDO	indoleamine 2,3-dioxygenase 1	358700472453081	400679387659836	536849417551329	443241671275984	467516532003447	599735883465178	413087687343463	505926333275064	437386957480019	467345715783489	433476389657767	598632201140689	59495481578384	435572872871036	398810386445346	638336241002001	417845826106701	61795371565126	581387641443947	545852472298294	614674060145491	411902187965184	588442728004256	374653469710655	436357079058295	360275835302067	440627065838306	480311485817256	271801165662051	561768170868726	39828185521891	572101277597753	418268530548059	402244145184231	551181052991909	500322084621725
IFI16	3428	IFNGIP1|PYHIN2	interferon, gamma-inducible protein 16	480332263145757	469484987028362	680004676157515	640510936676411	772579139310444	777416469334978	722632365891767	664422583347179	742831735882257	68713965354468	712617727476625	757128451212805	801925712964981	760035109743027	683180063357478	829097597985608	840085068240346	841560451474612	769302201956508	79091861319925	785723398425992	801714226563263	744832816523588	719656761774159	668549888547031	687577684742709	640627065838306	694061838192249	611032907939927	715825009004996	630474664707646	774729210077638	676764780620175	657498247487109	739151629620138	746265246485455
IFI27	3429	FAM14D|ISG12|ISG12A|P27	interferon, alpha-inducible protein 27	620690101536135	73206846524203	845148354018432	802337795410244	934759066200597	85317525109703	834986269332783	795234812883412	934938688960085	837389687597598	772531871065717	837098586164222	873220584269748	766505678681809	70755667057038	880178572413823	980489739776433	852688784827987	803626883577591	894395155015318	774620267187118	889320993777424	919849325715695	870073100749342	753349579202526	747722747093681	631316125399158	804597138206872	834250252152831	836770345567891	770913690215579	932703689222652	781495352098011	796417379666313	822550634476245	851684456521814
IFI35	3430	IFP35	interferon-induced protein 35	478494410214272	492433171640639	572047950425683	539589083673473	575045344733871	62763347843546	524844646981581	544455348863543	558032045226762	51709568173057	533476389657767	662375193202219	587629917580776	522448419543211	564018056103315	627059447985806	594399300742999	604523606480101	60797704744125	627955458193762	568730898281761	682951526245686	604736585116876	561160511702044	504164269569559	501779585229952	421362558044067	535565588120133	503993975150788	62457129313003	556778105291025	632005046191041	544571971131439	524483387317876	545291684086553	575529333277367
IFIH1	64135	AGS7|Hlcd|IDDM19|MDA-5|MDA5|RLR-2|SGMRT1	interferon induced with helicase C domain 1	490893281941817	415879697004341	56283613022684	519795145912282	577470099358539	613486235840172	577799585021836	508840967841015	558032045226762	490792241147191	500355798810229	440135951068574	531370448811506	496144978959831	570431089845287	601458050170204	629393547848695	577514690143326	5880990610298	625207384551551	535027399554004	598151835590191	519375533815029	529673177966703	550107431433288	482515077435712	399123315910422	525377626718212	494040407795696	474321259077112	510480907656771	615711189078421	476764780620175	499819390559564	586795434014437	527885528883068
IFIT1	3434	C56|G10P1|IFI-56|IFI-56K|IFI56|IFIT-1|IFNAI1|ISG56|P56|RNM561	interferon-induced protein with tetratricopeptide repeats 1	366946688472278	469484987028362	573527650618491	591784353993008	760927738437801	580196314569335	616450765131591	444455348863543	671782397601755	594354632120263	498009901527831	581639700996458	570072761122431	515409486754071	590866939695905	559486651521372	648102103108744	55456650553105	548764818211848	607519608343143	480278620023754	79724732162989	583659875495194	555388961916415	608603681505404	482515077435712	572819875327042	532248901726614	580547449787085	632817509149227	556778105291025	614134457492589	544571971131439	540095307509604	551181052991909	539914952254839
IFIT2	3433	G10P2|GARG-39|IFI-54|IFI-54K|IFI54|IFIT-2|ISG-54 K|ISG-54K|ISG54|P54|cig42	interferon-induced protein with tetratricopeptide repeats 2	526772620805739	559175637731952	546041666495433	647681083211829	792309283347806	626039324048558	644735053822988	487081824333753	542831735882257	646863736594639	579082866411657	627582862860188	67507682937239	550459211462484	649363189768021	570311940586574	569783242016059	527264656090408	624173795407589	694395155015318	605654279248333	711902187965184	66737482792699	593917977504894	659623154737322	601779585229952	531316125399158	582696160012692	530297415734167	574321259077112	535478732957605	706817816236392	576764780620175	504628819379668	689032215317282	575529333277367
IFITM1	8519	9-27|CD225|DSPA2a|IFI17|LEU13	interferon induced transmembrane protein 1	508450438400162	526313362985815	790192637559436	789184833139714	857861683167622	886261782982781	804861485128014	71994409907989	845478957018376	805359986666755	773935964913487	874713434752747	90562082658227	74171292733745	789499446006198	930249456432434	9296707227737	915120843345411	860643433456899	860691656287561	869853623824086	826692057476415	763232835188992	777206978921368	659623154737322	717430033797951	610671037652415	805104237161614	780547449787085	72457129313003	767671542446342	859933421938928	69900402275382	754181561093589	807740770577332	810844015827175
IFITM2	10581	1-8D|DSPA2c	interferon induced transmembrane protein 2	803481725990127	631260230612245	850642906271116	823719309071567	880444833697944	826039324048558	793238697301758	832719653799727	842162270624856	832746130298569	758852048882345	886079112932304	867287962627119	794069122943151	854049850271818	932667040426415	940855877753872	900509667394779	870927137121015	856286138279767	87712314663627	792637680170944	769178220210016	867049880607401	754943733589428	839861763624045	672819875327042	834743537439637	775510097535573	796560501210756	775333670606633	848529897614325	791603964609442	840787248903584	856839405828546	807270594653853
IFNA1	3439	IFL|IFN|IFN-ALPHA|IFN-alphaD|IFNA13|IFNA@	interferon, alpha 1	349954188328047	383686887515605	370552916279086	110488617872479	267516532003447	309046823904326	230984701447995	202951598935658	673429856659101	290792241147191	237128977260278	381639700996458	329133667508661	24171292733745	264018056103315	291304247523997	127156766545849	327264656090408	142155899166071	255163412737442	110234648209645	22445527617357	168279341887291	22611078699363	104164269569559	301779585229952	340627065838306	248118676328519	245497725078672	496560501210756	895355710938757	34409048567848	403068221203554	270051335695495	186795434014437	292521833421598
IFNA17	3451	IFN-alphaI|IFNA|INFA|LEIF2C1	interferon, alpha 17	539435964658841	479106518554292	518665585252748	211048861787248	303773539941918	52279717627932	349041926012177	335144408424395	299535795154646	339334923864215	221928667915773	281639700996458	246126167652892	315409486754071	364018056103315	413543489657642	127156766545849	268768406018292	259148399310302	287356222226178	242427457698382	22445527617357	236086532398554	25241422757701	204164269569559	275476144646572	299123315910422	335565588120133	113304915589936	215825009004996	895355710938757	221851243544835	186075721059323	143747895112116	186795434014437	207722142766103
IFNA2	3440	IFN-alphaA|IFNA|IFNA2B|INFA2	interferon, alpha 2	402310383933748	422918629793481	447811866668779	695451118593635	245277289869802	367543073976442	249041926012177	276648158352279	26734298566591	290792241147191	285671659977302	281639700996458	29917763932277	315409486754071	298810386445346	378751159315611	227156766545849	227264656090408	142155899166071	213659662809557	242427457698382	22445527617357	360865323985544	339861139368624	104164269569559	301779585229952	240627065838306	22181523574514	213304915589936	374321259077112	306528071238107	263354993472719	186075721059323	19229057782914	367530926220197	755293332773666
IFNA7	3444	IFN-alphaJ|IFNA-J	interferon, alpha 7	706178430750154	655111439282217	686203364847085	311048861787248	377470099358539	663272628881018	470673716704853	505926333275064	348078477871671	467345715783489	404936167771542	481639700996458	461326476997397	315409486754071	562369243824458	545736299146378	30789225875161	168768406018292	259148399310302	355163412737442	327227148353877	265959026101454	382029694262284	22611078699363	362660519641674	468076086502195	499123315910422	441978621862105	294040407795696	448017818493732	370271063299636	309298155336449	456119692873432	170051335695495	467530926220197	275529333277367
IFNA8	3445	IFN-alphaB	interferon, alpha 8	452190969630892	422918629793481	424984967901467	243241671275984	245277289869802	393846514559821	221031134092903	353201632988577	299535795154646	290792241147191	137128977260278	513832510485194	246126167652892	832166772653346	364018056103315	302851969265991	185653016617965	268768406018292	222891391371831	255163412737442	268730898281761	659590261014543	282029694262284	274653469710655	362660519641674	301779585229952	340627065838306	148118676328519	113304915589936	315825009004996	221728380582612	121851243544835	186075721059323	700513356954952	318988243503173	134025583349482
IFNAR1	3454	AVP|IFN-alpha-REC|IFNAR|IFNBR|IFRC	interferon (alpha, beta and omega) receptor 1	744790911486515	691368447220688	767131344745295	758216383226452	828566291286277	777976739957916	780809788200777	772067789390967	749360881907429	824420579933634	784377754406553	746025319973931	831370448811506	814050580279275	756445323486991	754239909531958	735903050670883	679620851696109	769302201956508	760691656287561	793523649626119	779914161341334	772718753823136	763961949319003	748458619154431	808388504275729	763508934887894	763769124896518	767220796700739	761768170868726	748781274820684	742145249411863	765517307694334	780554882765324	754037968211586	734025583349482
IFNAR2	3455	IFN-R|IFN-alpha-REC|IFNABR|IFNARB	interferon (alpha, beta and omega) receptor 2	624100886968161	677938338049529	708635094673179	678996871737793	716243114686849	802356871397463	750361875787663	672995570749768	761594436199834	718590715877168	774284863521474	794568002690955	813054046318355	765234573506853	711738688139843	824395935335459	803975199023542	853943310159898	799898781969645	842815107393942	841068551223586	820648472090218	782847087406854	727009665316356	761149830402653	725301231399355	676382266300115	769064012891414	686096961046256	785868980819105	680224630654728	806817816236392	802062854737162	655017908387052	766237020649448	688457634971863
IFNB1	3456	IFB|IFF|IFNB	interferon, beta 1, fibroblast	482146997816783	415879697004341	48210063802108	3017379213481	345277289869802	438324998827111	368835863773368	414499320677652	384335485810141	31709568173057	337128977260278	481639700996458	353926418853019	300209177409566	393563644455932	402851969265991	344149266690081	300961215507029	242155899166071	387356222226178	290970140415406	22445527617357	344832816523588	374653469710655	42115676971379	343283335157836	372819875327042	306614926400635	359248077453665	532817509149227	248031821165991	309298155336449	476764780620175	29229057782914	318988243503173	375529333277367
IFNG	3458	IFG|IFI	interferon, gamma	497527531424686	54218313758772	48484871166329	311048861787248	356825011611796	491828726366058	365088393231502	396811544469244	225839235738026	339334923864215	250879329635272	481639700996458	437879951633695	383216677265335	357306636517462	491304247523997	259349576034586	349503898224053	342155899166071	413659662809557	356177810073375	165959026101454	431506163437242	384607037065746	384899761775319	324018827363596	421362558044067	359666398070513	403993975150788	548017818493732	348031821165991	484300330035614	418268530548059	228547585767611	456839405828546	427885528883068
IFNGR1	3459	CD119|IFNGR|IMD27A|IMD27B	interferon gamma receptor 1	697121709767251	648072506493077	76283613022684	761033450495568	783359468263895	776571962509352	80084359369331	748347247792773	830278647673871	707784741291422	829253566118837	73399589660216	783049548619464	808009428609693	814364494773312	822289773782676	841111901785729	831704068026253	822891391371831	797789888207651	824700472492833	796337100919165	76040393074585	840678532513194	754943733589428	772745410046999	721362558044067	804597138206872	784040828798024	768181204610697	788404039771092	851006688129219	760222419699438	773760267569017	793404353060214	808172281989597
IFNL1	282618	IL-29|IL29	interferon, lambda 1	219998160142156	34218313758772	3579998280707	328041361931479	426012782075563	235350264487706	210339613701252	314499320677652	437386957480019	467345715783489	337128977260278	562375193202219	409869159714421	408009428609693	235067394383817	278751159315611	259349576034586	438812377832402	2880990610298	435898904943202	342427457698382	32445527617357	360879283742913	384607037065746	49485332913041	443283335157836	579858808116182	348118676328519	345497725078672	648017818493732	289535571093876	354044053033571	444571971131439	320301369748413	386795434014437	400322084621725
IFNL2	282616	IL-28A|IL28A	interferon, lambda 2	485709388789855	545157871927126	500320971143155	369545111859363	345277289869802	580196314569335	392651837492844	490398510727273	384335485810141	522985050635927	350879329635272	440135951068574	531370448811506	315409486754071	496210865592051	518606096964639	359349576034586	349503898224053	332844958726922	313659662809557	356177810073375	298151835590191	344832816523588	310910477649125	404164269569559	475476144646572	340627065838306	414415177600762	330297415734167	532817509149227	221728380582612	321851243544835	418268530548059	19229057782914	345291684086553	175529333277367
IGF1R	3480	CD221|IGFIR|IGFR|JTK13	insulin-like growth factor 1 receptor	100440234055913	815428148892092	970458960232725	958013043511199	891493431009089	9308668182738	100802356101836	877322841596338	929181535891771	921170315964901	979419551521497	890385985121492	899524024853127	950988641429435	971407867470169	858310854433755	927719221465237	819547870038162	949570045441321	887356222226178	895409552351251	930704868746946	911742164650963	916076689631375	889339173711164	935764585518414	912736984709025	964944101174299	96837959412826	883067543202145	97901734742467	877054104680742	934859724441628	902694284407725	913004918551455	880786138357782
IGF2R	3482	CD222|CIMPR|M6P-R|MPR1|MPRI	insulin-like growth factor 2 receptor	717196722525196	645157871927126	765194812258602	747681083211829	783359468263895	772564218571819	814273702864469	733937125194337	828813970077431	71558499249155	796822491499001	681639700996458	788005131066887	838675562433098	806644531573525	730535989801873	795806819264171	740192957784905	748764818211848	803544990463867	770967679584606	820648472090218	805086329540499	803721185800947	817092571264055	753086543453889	713419111294626	76775839760887	791440886942402	777295993416517	74652113192697	811333019875629	776764780620175	766629764161704	773831905972777	773828690746798
IGLL1	3543	14.1|AGM2|CD179b|IGL1|IGL5|IGLJ14.1|IGLL|IGO|IGVPB|VPREB2	immunoglobulin lambda-like polypeptide 1	354393600263892	315879697004341	336849417551329	281092833601357	318973849286423	397799350978485	31578439210349	302951598935658	36734298566591	31709568173057	304936167771542	540135951068574	319822727069513	183216677265335	298810386445346	341554281576916	127156766545849	327264656090408	174348708654807	355163412737442	268730898281761	446694518307215	19458278247067	310910477649125	262660519641674	375476144646572	440627065838306	32181523574514	294040407795696	496560501210756	289535571093876	363354993472719	418268530548059	243747895112116	386795434014437	321472495141096
IKBKB	3551	IKK-beta|IKK2|IKKB|IMD15|NFKBIKB	inhibitor of kappa light polypeptide gene enhancer in B-cells, kinase beta	56794509732954	621190830650297	588875098684663	596846961300005	615321261683912	572273645454278	590280230595464	546692130166388	595883207552135	575591931802686	572178701968692	651683672810567	590604651920181	622448419543211	590866939695905	621072302388066	615421071482034	644257156234639	581387641443947	563909696862476	612471429512491	582951526245686	599022194406515	577206978921368	628957020913917	629081434670593	616115816054653	604597138206872	60156922052612	668181204610697	621728380582612	59003364754221	628702196529533	560740395256347	556839405828546	600322084621725
IKBKE	9641	IKK-E|IKK-i|IKKE|IKKI	inhibitor of kappa light polypeptide gene enhancer in B-cells, kinase epsilon	711056668058782	539145772683369	728043799884809	719263765922635	763599472275379	759826287924196	770216443725871	643323817540759	725839235738026	772554566898334	793200472707726	698632201140689	733573079444506	734786661093739	719755723008241	767680812874989	698581318312462	767636874695509	746595311101916	803544990463867	734075122142153	747976922342973	774888260933068	756123159450532	728957020913917	72657233657431	802098050249827	760358339464492	754244009203706	748017818493732	67901734742467	784300330035614	705058176947325	7730260700349	793404353060214	682138252323144
IKBKG	8517	AMCBX1|FIP-3|FIP3|Fip3p|IKK-gamma|IMD33|IP|IP1|IP2|IPD2|NEMO|ZC2HC9	inhibitor of kappa light polypeptide gene enhancer in B-cells, kinase gamma	599139497961014	664422379721365	599093138165311	585195560427363	584509032147678	626838603123911	624216020696837	588749698448416	619699181271611	57954476822135	617864469466039	627582862860188	592069329516622	589825596311112	594893326717278	649800497596113	664660709680542	671005187321138	644392680468916	638452414153916	636913302279135	601714226563263	620635537492992	616799846554482	62115676971379	624018827363596	592983261444008	606614926400635	615541696892781	655056751282872	627039514228568	646643994889194	621830921521131	588373518101072	677484493575289	592521833421598
IL10	3586	CSIF|GVHDS|IL-10|IL10A|TGIF	interleukin 10	182146997816783	353730859329714	302745725767822	191784353993008	395527323922721	285600298540624	257288142031374	244455348863543	448078477871671	375591931802686	237128977260278	598632201140689	27507682937239	329159839129064	218074894239586	332807997451882	397200738359959	438812377832402	322891391371831	413659662809557	410234648209645	365959026101454	360879283742913	402664261629928	262660519641674	301779585229952	531316125399158	335565588120133	294040407795696	548017818493732	359579542907985	409298155336449	432018882923053	29229057782914	318988243503173	456264825483127
IL10RA	3587	CD210|CD210a|CDW210A|HIL-10R|IL-10R1|IL10R	interleukin 10 receptor, alpha	408450438400162	429630049379335	55963000930361	428041361931479	586781039797687	712609214877399	435715272925831	511697883060692	628813970077431	504542593522184	457292363377243	627582862860188	667504096756066	544687661676855	555578837374278	742611205747934	691542385523322	778571614314345	632844958726922	696102506351212	661014112229515	436002997915564	596077816617267	546274173110596	362660519641674	443283335157836	421362558044067	589622426256404	465661111195637	574321259077112	39828185521891	705140244961309	444571971131439	484347131079699	611588185358795	618155808747576
IL11	3589	AGIF|IL-11	interleukin 11	354393600263892	353730859329714	320802950332004	228041361931479	267516532003447	346897986229699	249041926012177	290398510727273	225839235738026	339334923864215	263432417843658	281639700996458	287629917580776	215409486754071	388118866053695	323497057012734	417845826106701	385760906162524	259148399310302	255163412737442	102346482096453	22445527617357	253079032542786	363961949319003	204164269569559	301779585229952	399123315910422	148118676328519	345497725078672	315825009004996	270271063299636	295547802961456	318268530548059	19229057782914	367530926220197	234025583349482
IL11RA	3590	CRSDA	interleukin 11 receptor, alpha	597527531424686	545157871927126	595345667623445	605300312321172	589017821100532	532312899583354	599541345613951	601440909696638	603098186127719	639334923864215	576360719538154	613832510485194	552015536558249	58545345856818	542867645583944	52588173120817	566388508823726	468768406018292	563101235728966	576108749300337	514674060145491	50519076837933	524350837334739	650903538337989	550107431433288	501779585229952	665419817182665	535565588120133	559248077453665	615825009004996	587263563443867	518813878640483	581495352098011	644646773434841	622550634476245	511284533739175
IL12A	3592	CLMF|IL-12A|NFSK|NKSF1|P35	interleukin 12A	845043840016233	400679387659836	244249475695707	256992023650978	332724201661417	293846514559821	140295641887143	335144408424395	476089269790944	428643403472564	357292363377243	440135951068574	353926418853019	391962961390368	218074894239586	213543489657642	344149266690081	368768406018292	274348708654807	425207384551551	310234648209645	436002997915564	344832816523588	310910477649125	204164269569559	389226497021566	499123315910422	370357918462164	394040407795696	585868980819105	321728380582612	280347493616951	503068221203554	270051335695495	386795434014437	334025583349482
IL12B	3593	CLMF|CLMF2|IL-12B|IMD28|IMD29|NKSF|NKSF2	interleukin 12B	417196722525196	400679387659836	487545416423317	269545111859363	245277289869802	432312899583354	304681260864615	344455348863543	348078477871671	358599431658455	313682451896576	562375193202219	37507682937239	263952169471095	382460513217058	332807997451882	285653016617965	349503898224053	274348708654807	313659662809557	342427457698382	32445527617357	236086532398554	25241422757701	384899761775319	343283335157836	372819875327042	189622426256404	294040407795696	532817509149227	289535571093876	309298155336449	244571971131439	19229057782914	286795434014437	321472495141096
IL12RB1	3594	CD212|IL-12R-BETA1|IL12RB|IMD30	interleukin 12 receptor, beta 1	392580663798257	48812629945145	527031378157439	4017379213481	529407515267897	644802024366135	41578439210349	508840967841015	562762616704598	522985050635927	344167910049418	651683672810567	612422668925135	473905736826186	493563644455932	623497057012734	535903050670883	659457465579144	565037768215659	627955458193762	649466390487521	411902187965184	593072093231649	502664261629928	462660519641674	475476144646572	521362558044067	485042057295091	42205119971497	561768170868726	389535571093876	62629065548068	456119692873432	370051335695495	567530926220197	537000317688887
IL12RB2	3595	-	interleukin 12 receptor, beta 2	49424853791292	353730859329714	31205666620697	256992023650978	318973849286423	352342764631937	157288142031374	276648158352279	348078477871671	41709568173057	263432417843658	481639700996458	353926418853019	263952169471095	288118866053695	365000806940618	373099928409579	368768406018292	366948650510429	287356222226178	268730898281761	298151835590191	353079032542786	274653469710655	384899761775319	143283335157836	457619565982537	248118676328519	245497725078672	374321259077112	148031821165991	321851243544835	186075721059323	143747895112116	186795434014437	234025583349482
IL13	3596	IL-13|P600	interleukin 13	399139497961014	464422379721365	392792158412731	356992023650978	386781039797687	44409654861274	361240978450038	41994409907989	476089269790944	504542593522184	350879329635272	540135951068574	346126167652892	391962961390368	388118866053695	408296747668228	373099928409579	385760906162524	350902183291104	425207384551551	390970140415406	659590261014543	268279341887291	363961949319003	42115676971379	443283335157836	457619565982537	414415177600762	430297415734167	548017818493732	389535571093876	221851243544835	494822005184357	281599057437489	518988243503173	321472495141096
IL13RA1	3597	CD213A1|CT19|IL-13Ra|NR4	interleukin 13 receptor, alpha 1	861588584451794	868235892610042	871675641821411	842110139953201	898155256402606	882923607584346	879849055433373	871368016778485	936342782807855	847473756548281	913284100504726	904521570046046	934932839784578	961843640030181	901679929745393	874593248940471	965527195793255	904523606480101	910103909116615	924163209879386	95074879452328	964827494778671	955439068448676	922919862198156	948458619154431	933370015955911	948308625543389	906113118923972	929292049267775	948916696816458	83670309253308	921851243544835	923579664194015	92016870812611	912061977259462	931371404604233
IL13RA2	3598	CD213A2|CT19|IL-13R|IL13BP	interleukin 13 receptor, alpha 2	358700472453081	392433171640639	376442285184443	311048861787248	245277289869802	37685401441559	257288142031374	290398510727273	399535795154646	41709568173057	263432417843658	440135951068574	229133667508661	263952169471095	276571144311701	302851969265991	259349576034586	414711567882022	200652149238186	213659662809557	268730898281761	346694518307215	253079032542786	384607037065746	362660519641674	401779585229952	457619565982537	248118676328519	294040407795696	215825009004996	348031821165991	195547802961456	366811213265083	29229057782914	467530926220197	307722142766103
IL15	3600	IL-15	interleukin 15	628090159680513	650929421712754	65881722121527	693066758028767	729407515267897	743031824192789	663657609563113	664422583347179	653141085178667	724420579933634	708278467925287	727582862860188	709869159714421	638675562433098	612326344773509	670311940586574	605292737898315	677514690143326	747140754111127	757400194040287	704486098743569	699944026389917	65800338444477	675935873746413	69485332913041	671823557044061	74937334996334	659666398070513	624157361267753	755056751282872	638720880726843	651619298408904	644571971131439	655849435208252	711588185358795	634025583349482
IL15RA	3601	CD215	interleukin 15 receptor, alpha	478494410214272	448072506493077	57787781448215	486537612003595	526012782075563	604466454943014	549041926012177	408840967841015	542831735882257	449288491219307	554121477404509	513832510485194	608575254143671	569014776778092	539020230802481	644702104724232	585653016617965	581696707712789	574348708654807	635898904943202	63117998477254	608585501571664	590002413509357	506846279199391	536357079058295	475476144646572	457619565982537	545081311424167	52205119971497	474321259077112	428767313371752	621851243544835	444571971131439	4730260700349	518988243503173	548321378733686
IL16	3603	LCF|NIL16|PRIL16|prIL-16	interleukin 16	492580663798257	459175637731952	596605671301408	537727515856738	622536240259495	75400296136565	511720193653755	596811544469244	662762616704598	554019062697142	509375579707387	781639700996458	7451208011865	573905736826186	589499446006198	862040160732086	772277877729082	874296649568411	761138355054072	783703634623667	760219236917966	556648085662306	686865996418424	658303596482367	536357079058295	538702966196524	521362558044067	646607987089499	499103015102693	648017818493732	459579542907985	74409048567848	566811213265083	528547585767611	705777889902439	667415657004826
IL17A	3605	CTLA8|IL-17|IL-17A|IL17	interleukin 17A	821469978167829	183686887515605	11205666620697	269545111859363	367516532003447	17685401441559	186238803750873	276648158352279	41328614752964	439334923864215	263432417843658	281639700996458	209869159714421	215409486754071	198810386445346	213543489657642	259349576034586	268768406018292	200652149238186	372155912881673	242427457698382	32445527617357	19458278247067	15241422757701	362660519641674	243283335157836	240627065838306	348118676328519	330297415734167	474321259077112	270271063299636	24409048567848	318268530548059	21155508562338	318988243503173	275529333277367
IL17B	27190	IL-17B|IL-20|NIRF|ZCYTO7	interleukin 17B	182146997816783	215879697004341	192792158412731	191784353993008	303773539941918	193846514559821	210339613701252	176648158352279	348078477871671	31709568173057	237128977260278	281639700996458	246126167652892	283216677265335	150267703728322	213543489657642	185653016617965	300961215507029	259148399310302	287356222226178	102346482096453	265959026101454	9458278247067	32611078699363	204164269569559	143283335157836	340627065838306	148118676328519	171801165662051	374321259077112	895355710938757	263354993472719	186075721059323	11155508562338	86795434014437	175529333277367
IL17F	112744	CANDF6|IL-17F|ML-1|ML1	interleukin 17F	433243189744521	469484987028362	451288408484846	243241671275984	245277289869802	4194804898858	31578439210349	335144408424395	299535795154646	390792241147191	204936167771542	481639700996458	261326476997397	24171292733745	403872993752343	341554281576916	127156766545849	268768406018292	242155899166071	313659662809557	210234648209645	22445527617357	136086532398554	15241422757701	304164269569559	375476144646572	399123315910422	359666398070513	294040407795696	415825009004996	189535571093876	295547802961456	286075721059323	243747895112116	245291684086553	134025583349482
IL17RA	23765	CANDF5|CD217|CDw217|IL-17RA|IL17R|hIL-17R	interleukin 17 receptor A	600733652347916	548072506493077	630047575208464	617657780833025	677470099358539	660143015832064	632181965614603	599914234031307	671782397601755	636735403010921	604936167771542	662375193202219	656746108036084	660035109743027	644753548309076	689793558284976	666388508823726	699146480836003	680526328413476	694395155015318	647738591344338	530344645078927	608878577854874	680954449463235	584899761775319	624018827363596	531316125399158	627126369391096	617744327525781	648017818493732	628767313371752	669963912518497	586075721059323	609283077973371	667530926220197	600322084621725
IL17RB	55540	CRL4|EVI27|IL17BR|IL17RH1	interleukin 17 receptor B	249954188328047	364422379721365	229049166351202	291784353993008	386781039797687	135350264487706	298791891959259	202951598935658	425839235738026	375591931802686	350879329635272	440135951068574	346126167652892	363952169471095	308763953800437	302851969265991	285653016617965	400961215507029	300652149238186	335898904943202	290970140415406	265959026101454	336086532398554	374653469710655	42115676971379	301779585229952	486570227702036	335565588120133	371801165662051	515825009004996	359579542907985	280347493616951	444571971131439	243747895112116	367530926220197	356264825483127
IL18	3606	IGIF|IL-18|IL-1g|IL1F4	interleukin 18	547682180678038	526313362985815	569042227040065	450280604065124	613459693867177	620316837179263	535715272925831	496811544469244	548078477871671	614058316826218	421928667915773	613832510485194	555812321578151	491962961390368	614653322705794	565000806940618	559349576034586	652057407434767	548764818211848	572155912881673	588370619562111	5703984380373	608878577854874	620596631574384	574208241383668	543283335157836	421362558044067	559666398070513	526233217284432	548017818493732	465024321310223	574207439150536	66156447127567	450786827901256	539151629620138	566218392838218
IL18R1	8809	CD218a|CDw218a|IL-1Rrp|IL18RA|IL1RRP	interleukin 18 receptor 1	408450438400162	479106518554292	436849417551329	428041361931479	559573085254007	671690737574058	423584643303617	4302534483763	519699181271611	544397531171212	409375579707387	581639700996458	533573079444506	511756899151559	464018056103315	612249584086892	70789225875161	624227291186056	506541518143543	535898904943202	603308381965934	582951526245686	627972856126014	574653469710655	543396011847435	607668954135309	440627065838306	485042057295091	42205119971497	606514068565848	448031821165991	576283295167216	550461340036795	440095307509604	456839405828546	542771867474516
IL18RAP	8807	ACPL|CD218b|CDw218b|IL-18R-beta|IL-18RAcP|IL-18Rbeta|IL-1R-7|IL-1R7|IL-1RAcPL|IL18RB	interleukin 18 receptor accessory protein	374746939672405	392433171640639	397854765719728	281092833601357	345277289869802	42279717627932	198791891959259	290398510727273	299535795154646	290792241147191	250879329635272	440135951068574	47176014297887	24171292733745	335067394383817	402851969265991	435903050670883	327264656090408	342155899166071	372155912881673	310234648209645	32445527617357	306130504212664	32611078699363	262660519641674	301779585229952	240627065838306	359666398070513	330297415734167	215825009004996	270271063299636	363354993472719	286075721059323	228547585767611	245291684086553	334025583349482
IL19	29949	IL-10C|MDA1|NG.1|ZMDA1	interleukin 19	149954188328047	392433171640639	28210063802108	269545111859363	345277289869802	193846514559821	186238803750873	225190841069303	399535795154646	358599431658455	185671659977302	581639700996458	287629917580776	400209177409566	150267703728322	278751159315611	30789225875161	368768406018292	242155899166071	355163412737442	110234648209645	365959026101454	268279341887291	339861139368624	384899761775319	360275835302067	440627065838306	32181523574514	383348887404045	474321259077112	289535571093876	321851243544835	344571971131439	228547585767611	367530926220197	292521833421598
IL1A	3552	IL-1A|IL1|IL1-ALPHA|IL1F1	interleukin 1, alpha	354393600263892	315879697004341	392792158412731	228041361931479	867810397976868	372273645454278	210339613701252	290398510727273	225839235738026	258599431658455	185671659977302	540135951068574	161326476997397	215409486754071	250267703728322	278751159315611	359349576034586	268768406018292	-578441008339294	551634127374417	168730898281761	659590261014543	216822024604315	193917977504894	104164269569559	343283335157836	372819875327042	896224262564037	171801165662051	215825009004996	148031821165991	163354993472719	344571971131439	170051335695495	286795434014437	207722142766103
IL1B	3553	IL-1|IL1-BETA|IL1F2	interleukin 1, beta	370899524890942	353730859329714	464412861812672	386537612003595	445277289869802	574582006765582	398791891959259	396811544469244	437386957480019	41709568173057	444167910049418	627582862860188	39917763932277	463952169471095	403872993752343	566792997740344	631596178481695	589713742581187	437575530204758	525207384551551	418980932334679	411902187965184	368279341887291	426110786993631	204164269569559	460275835302067	472819875327042	475420525769161	445497725078672	515825009004996	335478732957605	515711189078421	456119692873432	440095307509604	445291684086553	475529333277367
IL1R1	3554	CD121A|D2S1473|IL-1R-alpha|IL1R|IL1RA|P80	interleukin 1 receptor, type I	634503193422484	656478932971925	691498252841981	726530672692458	802768173475526	72361456942389	690280230595464	735144408424395	790224854715498	754019062697142	702090523166619	73399589660216	808899820094037	772698453596129	673533779407349	733930722994207	820230500302138	708000148296169	676140899454533	738452414153916	76180463203805	822183268523561	802975030825179	669406727721241	843396011847435	754135780835653	781566159452076	663769124896518	691440886942402	77128389417276	649526855312588	744733112594423	725307463337199	741475887462108	711588185358795	807722142766103
IL1R2	7850	CD121b|CDw121b|IL-1R-2|IL-1RT-2|IL-1RT2|IL1R2c|IL1RB	interleukin 1 receptor, type II	302310383933748	283686887515605	376442285184443	281092833601357	395527323922721	467543073976442	298791891959259	402951598935658	425839235738026	449288491219307	321928667915773	513832510485194	457673889394886	263952169471095	408763953800437	500050531649031	531596178481695	485760906162524	342155899166071	213659662809557	468730898281761	32445527617357	353079032542786	293917977504894	462660519641674	424018827363597	457619565982537	32181523574514	245497725078672	532817509149227	389535571093876	295547802961456	486075721059323	243747895112116	403787934158668	439914952254839
IL1RAP	3556	C3orf13|IL-1RAcP|IL1R3	interleukin 1 receptor accessory protein	435752287840804	408479638859963	549560609341663	47543448076472	595527323922721	558871910657109	644735053822988	369248100207901	631728604643383	5630388435943	646721419260132	613832510485194	552015536558249	701207586266828	600092790481104	55760074879624	662911967007658	508000148296169	539883891516062	594395155015318	585723398425992	611902187965184	65800338444477	591645969854886	574208241383668	633972394718688	557619565982537	582696160012692	630297415734167	615825009004996	630474664707646	641490964825185	641534606227087	504628819379668	642254319182201	539914952254839
IL1RAPL2	26280	IL-1R9|IL1R9|IL1RAPL-2|TIGIRR-1	interleukin 1 receptor accessory protein-like 2	515775336603226	539145772683369	505130399963259	381092833601357	418973849286423	5194804898858	413087687343463	49364065849651	41328614752964	467345715783489	417864469466039	440135951068574	433573079444506	408009428609693	450267703728322	475434472922091	373099928409579	400961215507029	300652149238186	355163412737442	427227148353877	365959026101454	336086532398554	384607037065746	384899761775319	495639530763537	499123315910422	435565588120133	359248077453665	532817509149227	189535571093876	421851243544835	386075721059323	415994497559225	432738595878167	400322084621725
IL1RL1	9173	DER4|FIT-1|IL33R|ST2|ST2L|ST2V|T1	interleukin 1 receptor-like 1	392580663798257	400679387659836	397854765719728	391784353993008	439137235403388	712609214877399	379527384165019	290398510727273	437386957480019	467345715783489	363432417843658	627582862860188	361326476997397	473905736826186	476571144311701	302851969265991	78862775095737	514711567882022	174348708654807	455163412737442	709103116886862	518315221707156	642695451444332	402664261629928	750107431433288	687577684742709	486570227702036	587350418606395	488793665806283	606514068565848	470271063299636	574207439150536	769364722475797	320301369748413	386795434014437	427885528883068
IL1RL2	8808	IL-1Rrp2|IL-36R|IL1R-rp2|IL1RRP2	interleukin 1 receptor-like 2	319998160142156	532872197148572	440596888093195	456992023650978	445277289869802	493846514559821	481234735500913	465400685426438	506574727943786	544397531171212	474980139585651	440135951068574	509869159714421	483216677265335	511148627995874	461348219338107	427156766545849	449503898224053	417644649382417	487356222226178	474620267187118	551757125614211	471841732860363	469406727721241	55652046517526	489226497021566	521362558044067	485042057295091	477690534567408	474321259077112	465024321310223	480347493616951	586075721059323	460740395256347	445291684086553	434025583349482
IL1RN	3557	DIRA|ICIL-1RA|IL-1RN|IL-1ra|IL-1ra3|IL1F3|IL1RA|IRAP|MVCD4	interleukin 1 receptor antagonist	438218493264231	453730859329714	41205666620697	381092833601357	548252024209208	495836470303592	382922117357353	4302534483763	36734298566591	483392183002813	380424917987889	513832510485194	393519286486133	458705427481681	520311675542431	437247409387727	559349576034586	604523606480101	366948650510429	313659662809557	485723398425992	518315221707156	416822024604315	35241422757701	579653019785905	513327306971945	399123315910422	406614926400635	445497725078672	606514068565848	270271063299636	491895215358944	456119692873432	257498247487109	367530926220197	400322084621725
IL2	3558	IL-2|TCGF|lymphokine	interleukin 2	430689680533807	374375947076457	397854765719728	143241671275984	186781039797687	352342764631937	240295641887143	261447849007774	325839235738026	31709568173057	634324178436576	598632201140689	129133667508661	183216677265335	198810386445346	313543489657642	271567665458495	168768406018292	200652149238186	213659662809557	110234648209645	265959026101454	216822024604315	22611078699363	304164269569559	301779585229952	299123315910422	148118676328519	213304915589936	474321259077112	306528071238107	221851243544835	318268530548059	143747895112116	245291684086553	175529333277367
IL21	59067	CVID11|IL-21|Za11	interleukin 21	511425172739568	500679387659836	48210063802108	335841613131606	451166658775159	526039324048558	349041926012177	4302534483763	448078477871671	475591931802686	390734267284299	627582862860188	404622417725007	400209177409566	435067394383817	488266882619645	427156766545849	438812377832402	374348708654807	487356222226178	410234648209645	498151835590191	426775591959406	43314971978277	528957020913917	343283335157836	565419817182665	389622426256404	371801165662051	62457129313003	335478732957605	467794405408565	510868472403682	381599057437489	511588185358795	392521833421598
IL21R	50615	CD360|NILR	interleukin 21 receptor	385709388789855	464422379721365	47929920040412	143241671275984	526012782075563	690296646437683	438023634237135	487081824333753	458032045226762	51709568173057	304936167771542	627582862860188	616170139467001	435572872871036	450267703728322	704232549218494	551949517890208	704523606480101	639883891516062	563909696862476	603308381965934	465959026101454	558968401448142	484607037065746	304164269569559	468076086502195	421362558044067	42885416853428	413304915589936	496560501210756	335478732957605	617270874583523	403068221203554	29229057782914	572593533527194	427885528883068
IL22	50616	IL-21|IL-22|IL-D110|IL-TIF|ILTIF|TIFIL-23|TIFa|zcyto18	interleukin 22	366946688472278	422918629793481	38210063802108	256992023650978	286781039797687	346897986229699	186238803750873	335144408424395	325839235738026	21709568173057	237128977260278	381639700996458	309869159714421	315409486754071	250267703728322	291304247523997	127156766545849	349503898224053	-578441008339294	155163412737442	168730898281761	22445527617357	9458278247067	22611078699363	336357079058295	324018827363596	299123315910422	189622426256404	294040407795696	374321259077112	895355710938757	24409048567848	318268530548059	143747895112116	345291684086553	207722142766103
IL22RA1	58985	CRF2-9|IL22R|IL22R1	interleukin 22 receptor, alpha 1	531972084569566	574375947076457	41205666620697	446804062249056	411573791142045	462652113928347	344735053822988	572995570749768	425839235738026	510955627264156	337128977260278	481639700996458	450079004071556	408009428609693	488118866053695	413543489657642	466388508823726	385760906162524	394512094771772	472155912881673	400923707770497	446694518307215	453079032542786	522458199391119	436357079058295	401779585229952	54937334996334	448118676328519	359248077453665	574321259077112	459579542907985	421851243544835	525307463337199	447310286085188	562284184230784	470948964316054
IL22RA2	116379	CRF2-10|CRF2-S1|CRF2X|IL-22BP|IL-22R-alpha-2|IL-22RA2|ZCYTOR16	interleukin 22 receptor, alpha 2	-500458116719533	383686887515605	2579998280707	228041361931479	303773539941918	22279717627932	279527384165019	244455348863543	26734298566591	449288491219307	350879329635272	481639700996458	27507682937239	263952169471095	298810386445346	302851969265991	259349576034586	500961215507029	374348708654807	287356222226178	210234648209645	346694518307215	282029694262284	293917977504894	404164269569559	360275835302067	457619565982537	359666398070513	42205119971497	374321259077112	289535571093876	321851243544835	344571971131439	243747895112116	245291684086553	292521833421598
IL23A	51561	IL-23|IL-23A|IL23P19|P19|SGRF	interleukin 23, alpha subunit p19	345373819366734	464422379721365	402745725767822	328041361931479	403773539941918	409046823904326	292651837492844	302951598935658	41328614752964	449288491219307	295625227332394	381639700996458	346126167652892	429159839129064	308763953800437	397193616429354	327156766545849	438812377832402	394512094771772	425207384551551	427227148353877	398151835590191	29458278247067	410910477649125	304164269569559	401779585229952	472819875327042	359666398070513	271801165662051	515825009004996	414328322438234	427740612450192	344571971131439	29229057782914	432738595878167	375529333277367
IL23R	149233	-	interleukin 23 receptor	370899524890942	34218313758772	320802950332004	3017379213481	318973849286423	357589506621351	335715272925831	244455348863543	673429856659101	258599431658455	185671659977302	381639700996458	361326476997397	263952169471095	298810386445346	35760074879624	227156766545849	168768406018292	174348708654807	255163412737442	268730898281761	265959026101454	19458278247067	193917977504894	336357079058295	275476144646572	340627065838306	22181523574514	213304915589936	315825009004996	148031821165991	121851243544835	86075721059323	11155508562338	186795434014437	275529333277367
IL24	11009	C49A|FISP|IL10B|MDA7|MOB5|ST16	interleukin 24	366946688472278	448072506493077	41205666620697	281092833601357	318973849286423	416085756693466	379527384165019	390398510727273	325839235738026	358599431658455	274980139585651	381639700996458	368365409786537	34171292733745	364018056103315	349800497596113	397200738359959	327264656090408	142155899166071	372155912881673	356177810073375	22445527617357	268279341887291	274653469710655	436357079058295	243283335157836	457619565982537	32181523574514	294040407795696	532817509149227	380224630654728	321851243544835	494822005184357	143747895112116	467530926220197	321472495141096
IL25	64806	IL17E	interleukin 25	378494410214272	415879697004341	38210063802108	256992023650978	411573791142045	412609214877399	31578439210349	344455348863543	36734298566591	428643403472564	344167910049418	540135951068574	419822727069513	363952169471095	398810386445346	372039739729758	344149266690081	400961215507029	200652149238186	387356222226178	327227148353877	265959026101454	282029694262284	374653469710655	384899761775319	360275835302067	421362558044067	380311485817256	359248077453665	532817509149227	348031821165991	295547802961456	432018882923053	257498247487109	386795434014437	375529333277367
IL26	55801	AK155|IL-26	interleukin 26	319998160142156	453730859329714	402745725767822	281092833601357	303773539941918	397799350978485	272488451375879	390398510727273	26734298566591	404542593522184	295625227332394	481639700996458	27507682937239	263952169471095	382460513217058	397193616429354	285653016617965	327264656090408	-578441008339294	372155912881673	290970140415406	365959026101454	306130504212664	35241422757701	404164269569559	360275835302067	421362558044067	32181523574514	345497725078672	561768170868726	306528071238107	295547802961456	403068221203554	29229057782914	477484493575289	366218392838218
IL27	246778	IL-27|IL-27A|IL27A|IL27p28|IL30|p28	interleukin 27	392580663798257	353730859329714	3579998280707	256992023650978	245277289869802	4194804898858	335715272925831	43987497990223	325839235738026	428643403472564	137128977260278	281639700996458	409869159714421	183216677265335	382460513217058	418606096964639	185653016617965	687684060182924	259148399310302	213659662809557	242427457698382	298151835590191	306130504212664	22611078699363	104164269569559	343283335157836	240627065838306	148118676328519	294040407795696	374321259077112	221728380582612	221851243544835	86075721059323	700513356954952	245291684086553	234025583349482
IL2RA	3559	CD25|IDDM10|IL2R|TCGFR|p55	interleukin 2 receptor, alpha	392580663798257	422918629793481	467515551374734	386537612003595	503773539941918	472273645454278	4260937413999	383687091141419	558032045226762	467345715783489	480424917987889	581639700996458	524553298547348	491962961390368	485317428436735	578751159315611	627156766545849	666496398368284	517644649382417	494395155015318	590970140415406	465959026101454	500472151376027	526110786993631	436357079058295	401779585229952	372819875327042	465111176472751	403993975150788	448017818493732	380224630654728	554044053033571	486075721059323	350786827901256	367530926220197	524714642910334
IL2RB	3560	CD122|IL15RB|P70-75	interleukin 2 receptor, beta	362882490022543	469484987028362	634938535256558	460234171420215	703773539941918	794844923417084	44690456093292	595234812883412	648078477871671	534088181874802	531614821841032	802585037559353	79917763932277	637132558376138	488118866053695	777102347036755	655696988432074	797308627904517	778788120590652	767057520009792	778884700927967	590751777445813	723738227055054	518710728849253	543396011847435	556211636852333	531316125399158	632248901726614	371801165662051	615825009004996	448031821165991	763917448392107	56156447127567	470051335695495	732738595878167	619823682862239
IL2RG	3561	CD132|CIDX|IL-2RG|IMD4|P64|SCIDX|SCIDX1	interleukin 2 receptor, gamma	330689680533807	400679387659836	55468314167718	3017379213481	551166658775159	706774816254318	44690456093292	511697883060692	599535795154646	375591931802686	433476389657767	662375193202219	711151563750179	473905736826186	511148627995874	790172716201214	65383542061534	802753406306755	690537476892496	6799561640818	657807991306285	498151835590191	619375533815029	45241422757701	450107431433288	468076086502195	440627065838306	591859207559249	359248077453665	448017818493732	306528071238107	746643994889194	244571971131439	39229057782914	635980743647404	542771867474516
IL3	3562	IL-3|MCGF|MULTI-CSF	interleukin 3	358700472453081	315879697004341	336849417551329	191784353993008	186781039797687	27685401441559	221031134092903	225190841069303	225839235738026	290792241147191	221928667915773	381639700996458	29917763932277	263952169471095	250267703728322	132807997451882	127156766545849	300961215507029	259148399310302	313659662809557	268730898281761	165959026101454	236086532398554	274653469710655	262660519641674	324018827363596	340627065838306	270357918462164	294040407795696	448017818493732	270271063299636	280347493616951	366811213265083	700513356954952	318988243503173	207722142766103
IL32	9235	IL-32alpha|IL-32beta|IL-32delta|IL-32gamma|NK4|TAIF|TAIFa|TAIFb|TAIFc|TAIFd	interleukin 32	399139497961014	353730859329714	619738225912053	481092833601357	575045344733871	721562337036556	497281202720238	580210549325351	588288322228805	404542593522184	515788613449359	720871443274334	733573079444506	591962961390368	555578837374278	80110745582005	784142327378944	812231228781965	807261068283963	740961512250199	759419957842613	6681958074043	742695451444332	649376862672658	52115676971379	529081434670593	399123315910422	686200854722612	508724546628623	606514068565848	593974983029721	835122635779359	544571971131439	506974716662067	742254319182201	676652058819692
IL34	146433	C16orf77|IL-34	interleukin 34	249954188328047	5046322240785	514293447509816	460234171420215	515321261683912	469927748171879	519737228522154	480210549325351	476089269790944	5630388435943	537128977260278	613832510485194	514931767021418	532401986898302	485317428436735	539416916497659	479512962151551	559457465579144	539883891516062	530652162953788	380278620023755	498151835590191	468279341887291	514863314067789	550107431433288	507668954135309	531316125399158	470357918462164	571801165662051	574321259077112	414328322438234	472101277597753	544571971131439	440095307509604	526027176292313	4842756174024
IL3RA	3563	CD123|IL3R|IL3RAY|IL3RX|IL3RY|hIL-3Ra	interleukin 3 receptor, alpha (low affinity)	195897350191776	283686887515605	270552916279086	3017379213481	395527323922721	367543073976442	272488451375879	290398510727273	458032045226762	428643403472564	337128977260278	540135951068574	368365409786537	300209177409566	335067394383817	302851969265991	435903050670883	349503898224053	350902183291104	413659662809557	290970140415406	382951526245686	282029694262284	458303596482367	474208241383668	413327306971945	399123315910422	335565588120133	42205119971497	496560501210756	359579542907985	372101277597753	386075721059323	29229057782914	345291684086553	334025583349482
IL4	3565	BCGF-1|BCGF1|BSF-1|BSF1|IL-4	interleukin 4	389185930605923	408479638859963	436849417551329	269545111859363	286781039797687	405394236301815	249041926012177	290398510727273	348078477871671	375591931802686	329728919115901	540135951068574	309869159714421	283216677265335	364018056103315	278751159315611	259349576034586	349503898224053	259148399310302	387356222226178	290970140415406	298151835590191	268279341887291	310910477649125	304164269569559	275476144646572	372819875327042	370357918462164	359248077453665	515825009004996	380224630654728	221851243544835	286075721059323	170051335695495	386795434014437	256264825483127
IL4R	3566	CD124|IL-4RA|IL4RA	interleukin 4 receptor	440643247888899	526313362985815	60394298993443	609917330464464	699709341492183	699254181835401	683758464650816	517247394319863	6940216397354	575591931802686	679755452730488	681639700996458	685357909930768	729159839129064	662369243824458	754724849498098	75753484136356	778571614314345	718311022410519	726587964504054	71357694836339	760210476635378	690002413509357	719656761774159	684899761775319	592468644790804	640627065838306	677886731192588	643682990407646	685868980819105	618075792980101	722600697199528	674340025995507	606974716662067	672593533527194	635520617496079
IL5	3567	EDF|IL-5|TRF	interleukin 5	40541307349581	429630049379335	344249475695707	143241671275984	186781039797687	357589506621351	172488451375879	302951598935658	225839235738026	375591931802686	263432417843658	281639700996458	346126167652892	263952169471095	342867645583944	265000806940618	30789225875161	368768406018292	222891391371831	287356222226178	168730898281761	165959026101454	136086532398554	25241422757701	262660519641674	243283335157836	399123315910422	148118676328519	113304915589936	315825009004996	289535571093876	263354993472719	318268530548059	143747895112116	86795434014437	256264825483127
IL5RA	3568	CD125|CDw125|HSIL5R3|IL5R	interleukin 5 receptor, alpha	349954188328047	374375947076457	407476297245658	356992023650978	267516532003447	385600298540624	304681260864615	376648158352279	425839235738026	458599431658455	304936167771542	481639700996458	346126167652892	391962961390368	376571144311701	378751159315611	285653016617965	300961215507029	322891391371831	335898904943202	242427457698382	265959026101454	326775591959406	384607037065746	42115676971379	389226497021566	421362558044067	335565588120133	271801165662051	548017818493732	359579542907985	309298155336449	344571971131439	29229057782914	386795434014437	334025583349482
IL6	3569	BSF2|HGF|HSF|IFNB2|IL-6	interleukin 6	130689680533807	315879697004341	21205666620697	191784353993008	345277289869802	193846514559821	265088393231502	102951598935658	299535795154646	258599431658455	634324178436576	381639700996458	261326476997397	283216677265335	765711443117011	332807997451882	555696988432074	544257156234639	142155899166071	213659662809557	410234648209645	382951526245686	216822024604315	274653469710655	204164269569559	275476144646572	457619565982537	32181523574514	213304915589936	315825009004996	221728380582612	333398965286829	318268530548059	336347836967738	367530926220197	321472495141096
IL6R	3570	CD126|IL-6R-1|IL-6RA|IL6Q|IL6RA|IL6RQ|gp80	interleukin 6 receptor	362882490022543	264422379721365	370552916279086	311048861787248	426012782075563	514357957550283	407538176084293	383687091141419	46734298566591	390792241147191	374980139585651	540135951068574	484592552676424	415409486754071	439020230802481	563186072269592	517845826106701	604523606480101	470696121052295	519549031714914	468730898281761	382951526245686	453079032542786	32611078699363	304164269569559	375476144646572	340627065838306	435565588120133	271801165662051	474321259077112	39828185521891	541490964825185	344571971131439	402244145184231	467530926220197	488457634971863
IL6ST	3572	CD130|CDW130|GP130|IL-6RB	interleukin 6 signal transducer	10191721459593	100017758018317	103004757520846	103536626013454	102428498293238	100597108434778	10176919787305	10073910108715	105142077802542	102043798188432	102931307096773	981639700996458	106256099603938	10727742055034	103292255245741	103217260345354	102715676654585	101076442380308	103866217484053	107302989783809	107380646024275	105422333103764	104595554206591	104420115791157	106133953391991	106795739500715	10535553675328	104924140187084	106809076619578	106011935858987	102529077155568	103580637878471	106123012696823	106792238160613	102166824943754	103117993874456
IL7	3574	IL-7	interleukin 7	402310383933748	408479638859963	429049166351202	356992023650978	403773539941918	536845298634303	389480951520111	408840967841015	458032045226762	467345715783489	321928667915773	598632201140689	501925712964981	373905736826186	450267703728322	502851969265991	397200738359959	385760906162524	366948650510429	413659662809557	418980932334679	382951526245686	368279341887291	418710728849253	304164269569559	443283335157836	499123315910422	414415177600762	345497725078672	496560501210756	321728380582612	421851243544835	444571971131439	228547585767611	403787934158668	366218392838218
IL7R	3575	CD127|CDW127|IL-7R-alpha|IL7RA|ILRA	interleukin 7 receptor	490893281941817	496615189210101	601538442537765	460234171420215	742239924965451	731928692953915	461240978450038	664422583347179	684335485810141	539334923864215	463432417843658	762375193202219	913368701850041	656008722721654	60755667057038	874593248940471	781072647656653	932067925732588	777470581715879	712148973570536	832634815629456	5703984380373	696077816617267	638212327089767	55652046517526	55202961928287	240627065838306	562414471712724	549060116051744	62457129313003	514328322438234	761082985822711	510868472403682	440095307509604	713474088083927	63098821844513
IL9	3578	HP40|IL-9|P40	interleukin 9	208450438400162	34218313758772	192792158412731	191784353993008	267516532003447	235350264487706	221031134092903	314499320677652	348078477871671	439334923864215	137128977260278	562375193202219	261326476997397	34171292733745	218074894239586	191304247523997	227156766545849	268768406018292	200652149238186	355163412737442	268730898281761	22445527617357	19458278247067	274653469710655	204164269569559	343283335157836	440627065838306	-103775737435963	271801165662051	215825009004996	289535571093876	163354993472719	418268530548059	21155508562338	286795434014437	234025583349482
ILF3	3609	CBTF|DRBF|DRBP76|MMP4|MPHOSPH4|MPP4|NF-AT-90|NF110|NF110b|NF90|NF90a|NF90b|NFAR|NFAR-1|NFAR2|TCP110|TCP80	interleukin enhancer binding factor 3, 90kDa	920084834523909	912919050795809	93079187352702	927916073600471	879558836005921	914683500006779	961848941861709	893440144907473	91491632876255	82226189371282	949747798312488	888248620042235	891155650059409	921154513972461	938042128723222	914666215199967	951235899762045	923071588043816	940026945076706	913283470929937	921087093887462	935655778724883	921417487938922	935703228993484	900742698035767	902529038884644	883253541308516	930136572570038	936666883265906	883067543202145	934656682277109	937501692112834	930370070644196	924225532907699	947528465389398	923709276443942
INPP5D	3635	SHIP|SHIP-1|SHIP1|SIP-145|hp51CN|p150Ship	inositol polyphosphate-5-phosphatase D	470899524890942	448072506493077	573527650618491	491784353993008	609662908847275	695341548706419	578666071134548	574833423681253	662762616704598	597831173936331	547562643241752	67232876055731	703952952467607	591962961390368	565648237336225	741554281576916	720230500302138	784755539696131	677028714589178	6799561640818	683026693665965	556648085662306	645889740694607	658303596482367	579653019785905	564228671720731	340627065838306	572911427672878	667220796700739	574321259077112	493974983029721	676283295167216	607021057622218	522407531301196	615335655900662	646953885043979
IRAK1	3654	IRAK|pelle	interleukin-1 receptor-associated kinase 1	583045876139508	721190830650297	630047575208464	605300312321172	656825011611796	710839014704053	608945694605465	644455348863543	695883207552135	651673165414743	586954064013061	662375193202219	712422668925135	638675562433098	626821178364619	753265111876802	75753484136356	746904377370758	701401602892879	712148973570536	688370619562111	60519076837933	672718753823136	636544452975104	574208241383668	643283335157836	586570227702036	637195769353043	636186784639524	640617760349354	64652113192697	708476104655952	603068221203554	560740395256347	629421909484647	715617276905585
IRAK2	3656	IRAK-2	interleukin-1 receptor-associated kinase 2	362882490022543	353730859329714	5579998280707	456992023650978	522536240259495	535350264487706	569757716776306	376648158352279	682317697616378	510955627264156	531614821841032	598632201140689	665765888933242	64171292733745	548452969057296	54778270940235	502645516762196	56418803705698	596071780276874	645852472298294	583026693665965	511902187965184	603329066595704	59615475880774	568549888547031	571823557044061	579858808116182	587350418606395	594040407795696	574321259077112	470271063299636	578329705423188	466811213265084	53823373969287	551181052991909	592521833421598
IRAK4	51135	IPD1|IRAK-4|NY-REN-64|REN64	interleukin-1 receptor-associated kinase 4	726441347401656	802669343403607	735418633882941	712729690555903	771955943939292	762652113928347	724530676228524	738706799397467	746784572300921	764127675208574	747981422938095	73399589660216	80562082658227	778053400423802	723603137789704	7590174819889	756618841435012	755804877976633	769768339693494	75174184120365	772439830155283	750508031195892	769625567867947	754651008879855	780982702047251	753086543453889	753555367532803	751827608202041	735221767636152	785868980819105	713376045026384	744733112594423	747546705470844	73491705329935	767530926220197	75431958921651
IRF1	3659	IRF-1|MAR	interferon regulatory factor 1	408450438400162	448072506493077	588875098684663	460234171420215	491220451733532	7072320892333	51578439210349	469248100207901	506574727943786	483392183002813	493200472707726	698632201140689	578318977141628	511756899151559	482460513217058	6728959410801	573099928409579	657032710954477	661138355054072	692667355872134	649466390487521	536002997915563	639428832552299	439861139368624	462660519641674	468076086502195	472819875327042	577886731192588	499103015102693	532817509149227	480224630654728	712540303105687	476764780620175	528547585767611	642254319182201	553665304629833
IRF2	3660	IRF-2	interferon regulatory factor 2	676632842397537	648072506493077	748688887631552	699313166723432	788461868566342	806774816254318	736874070353352	733937125194337	703098186127719	783392183002813	733476389657767	77232876055731	800558219275273	718971877727143	715802886589577	76856319791369	745147675547343	738812377832402	743836727934726	727955458193762	777477182406795	678887327795951	712904964876247	703721185800947	668549888547031	721419306510302	733700799594595	719084501145566	70156922052612	748017818493732	701429678366226	758191716631187	732018882923053	684347131079699	74678671823315	712161554701948
IRF3	3661	-	interferon regulatory factor 3	652744787985035	756478932971925	746041666495433	702337795410244	742239924965451	741959183533483	732181965614603	704446633082256	744161418143603	721535093666416	770399770624339	751683672810567	739986113186477	782085145942551	678807925614547	694278981863402	736959974841902	728759690237005	73404222289353	79091861319925	779583343959578	81434060382788	792691936215664	788169428038818	835452565097994	72657233657431	800618350057019	733916775841277	724157361267753	826677454682813	725290771555684	757018787372977	810868472403682	765470966734183	791234845950282	706817628805802
IRF4	3662	LSIRF|MUM1|NF-EM5|SHEP8	interferon regulatory factor 4	495897350191776	508479638859963	613179391749296	343241671275984	570070041214161	773432442881799	463177510936731	623896935498553	622801870833674	522985050635927	409375579707387	740135951068574	793519286486133	469014776778092	542867645583944	834488826220537	710445767962324	902753406306755	754050006438421	864966621033494	797886342866145	456648085662306	743232768654217	49835738944074	450107431433288	45202961928287	510671037652415	699425634552456	438097666934294	548017818493732	321728380582612	752836769803514	418268530548059	397353185136137	724299377149129	556264825483127
IRF5	3663	SLEB10	interferon regulatory factor 5	302310383933748	5046322240785	490192637559436	428041361931479	539137235403388	541239633393063	468835863773368	414499320677652	499535795154646	475591931802686	507172949074387	562375193202219	546126167652892	525843152735544	393563644455932	537247409387727	569783242016059	559457465579144	503626883577591	535898904943202	53877487009587	551757125614211	542695451444332	522458199391119	550107431433288	460275835302067	586570227702036	475420525769161	465661111195637	606514068565848	348031821165991	586236862522308	494822005184357	41155508562338	599723735708934	53098821844513
IRF7	3665	IMD39|IRF-7H|IRF7A|IRF7B|IRF7C|IRF7H	interferon regulatory factor 7	547682180678038	515879697004341	656351015791843	621901307465065	645277289869802	677416469334978	602500823832781	576648158352279	658032045226762	67954476822135	617864469466039	706432452340817	677515245235086	602199133153336	593563644455932	684377981280286	671451116130722	716341749114932	646595311101916	67013812468791	662590843815347	694499247987679	655068988286556	616799846554482	632704491455783	560275835302067	645066477774152	6025507279509	588793665806283	72457129313003	567671542446342	65039146543106	666811213265083	5730260700349	651181052991909	602207987346857
IRF8	3394	H-ICSBP|ICSBP|ICSBP1|IMD32A|IMD32B|IRF-8	interferon regulatory factor 8	319998160142156	400679387659836	473527650618491	356992023650978	486781039797687	616941958043809	395754527054907	499914234031307	519699181271611	458599431658455	363432417843658	627582862860188	653926418853019	483216677265335	439020230802481	748795131129721	617845826106701	738812377832402	596071780276874	5799561640818	63117998477254	456648085662306	516822024604315	469406727721241	436357079058295	413327306971945	540627065838306	5025507279509	445497725078672	532817509149227	348031821165991	661082985822711	456119692873432	397353185136137	567530926220197	616468426891137
IRGM	345611	IFI1|IRGM1|LRG-47|LRG47	immunity-related GTPase family, M	399139497961014	44218313758772	376442285184443	110488617872479	218973849286423	412609214877399	257288142031374	244455348863543	16734298566591	258599431658455	204936167771542	281639700996458	287629917580776	183216677265335	335067394383817	372039739729758	259349576034586	349503898224053	31219987098018	401106574601171	310234648209645	298151835590191	216822024604315	25241422757701	262660519641674	275476144646572	240627065838306	270357918462164	133049155899357	315825009004996	895355710938757	321851243544835	186075721059323	228547585767611	186795434014437	207722142766103
ISG15	9636	G1P2|IFI15|IMD38|IP17|UCRP|hUCRP	ISG15 ubiquitin-like modifier	447682180678038	492433171640639	652144609835189	616577105337367	778069973420683	640516476469955	645823885437262	581959291998235	749360881907429	528643403472564	593200472707726	681639700996458	646126167652892	600209177409566	582460513217058	650798906453375	75383542061534	700961215507029	626704904260508	650583043776129	607962640559637	916341599901029	687656516226959	631421920639587	762660519641674	616075380614156	592983261444008	572911427672878	654244009203706	740617760349354	559579542907985	665591774775565	610868472403682	599819390559564	599723735708934	670948964316054
ISG20	3669	CD25|HEM45	interferon stimulated exonuclease gene 20kDa	598335766054472	492433171640639	623950773479321	561828325807118	648252024209208	669335264776168	5260937413999	656349456135894	631728604643383	590792241147191	529728919115901	690385985121492	711151563750179	611756899151559	564018056103315	737247409387727	622576397584537	769891131560618	676140899454533	712148973570536	737847088737069	582951526245686	629160266154843	522458199391119	617092571264055	582515077435712	486570227702036	600474871934221	534250252152831	596560501210756	567671542446342	627740612450192	57187382057208	639167526150803	626027176292313	570948964316054
ITCH	83737	ADMFD|AIF4|AIP4|NAPP1	itchy E3 ubiquitin protein ligase	791316981230464	833272390204322	793755028532508	794337863203722	760927738437801	811726829838698	794017481941003	791215903871842	81812244968578	767345715783489	798599961671799	781639700996458	804288073417571	795110784537685	834062027917424	828227628490569	8390508738182	8280141097451	838734327632279	796102506351212	779583343959578	804329455348859	796077816617267	806330108687813	788713274663996	776375022969298	702098050249827	791859207559249	803993975150788	761768170868726	816681873884313	808476104655952	768093617300842	797663776222919	801770145964905	808172281989597
ITGA1	3672	CD49a|VLA1	integrin, alpha 1	776398448350707	762477143454748	739202968997408	782816504093887	728566291286277	719060491032872	737162321206664	81098894058206	802215801089018	738041018293465	710464411321661	698632201140689	754872451777926	778053400423802	730487025422504	785555698057921	819638016906428	722684287129096	758646591833639	738452414153916	727227148353877	698151835590191	71422250375102	83185581421202	717092571264055	72657233657431	54937334996334	737195769353043	728279627540404	711244640043683	791216399862531	718044439461483	757500272825935	768540646456474	790137734168182	774964676963252
ITGA2	3673	BR|CD49B|GPIa|HPA-5|VLA-2|VLAA2	integrin, alpha 2 (CD49B, alpha 2 subunit of VLA-2 receptor)	558700472453081	374375947076457	690846922146114	494337863203722	783359468263895	773432442881799	636874070353352	621273781341235	61328614752964	665208350704232	751696722779842	781639700996458	739986113186477	790362913520997	696210865592051	632807997451882	761141766834312	728759690237005	720946155105214	59091861319925	683026693665965	802591247526036	816822024604315	582182282441078	774208241383668	724018827363596	540627065838306	716301080325894	70156922052612	668181204610697	648031821165991	752836769803514	674340025995507	484347131079699	577484493575289	626308797297236
ITGA2B	3674	BDPLT16|BDPLT2|CD41|CD41B|GP2B|GPIIb|GT|GTA|HPA3|PPP1R93	integrin, alpha 2b (platelet glycoprotein IIb of IIb/IIIa complex, antigen CD41)	433243189744521	606568756565193	48210063802108	54503386207571	439137235403388	5194804898858	519737228522154	496811544469244	437386957480019	544397531171212	444167910049418	281639700996458	429133667508661	422448419543211	511148627995874	494278981863402	435903050670883	327264656090408	350902183291104	501106574601171	435027399554004	32445527617357	4405259443344	32611078699363	336357079058295	524018827363596	457619565982537	441978621862105	383348887404045	448017818493732	493974983029721	321851243544835	403068221203554	420301369748413	503787934158668	307722142766103
ITGA4	3676	CD49D|IA4	integrin, alpha 4 (antigen CD49D, alpha 4 subunit of VLA-4 receptor)	208450438400162	459175637731952	490192637559436	396846961300005	559573085254007	600694488348098	401766626298664	480210549325351	51328614752964	497831173936331	357292363377243	627582862860188	605952099986353	611756899151559	453830094701394	690550880255457	605292737898315	681696707712789	621597485801081	640961512250199	562590843815347	474705310226488	564626754284779	489337608543582	528957020913917	460275835302067	521362558044067	548118676328519	465661111195637	606514068565848	441891766699577	617270874583523	466811213265084	420301369748413	567530926220197	537000317688887
ITGA5	3678	CD49e|FNRA|VLA-5|VLA5A	integrin, alpha 5 (fibronectin receptor, alpha polypeptide)	572836057377635	539145772683369	624984967901467	602935185514707	695527323922721	656944004407621	640295641887143	581959291998235	71491632876255	669451877336272	674284863521475	651683672810567	622207401264949	662658263900345	674299136661693	693541028826843	780294912597481	65456650553105	669768339693494	6799561640818	645989848671454	582951526245686	631506163437242	711908886506388	579653019785905	643283335157836	521362558044067	648118676328519	549060116051744	674321259077112	59828185521891	649153092985477	647546705470844	585701784263494	642254319182201	657547229518885
ITGA6	3655	CD49f|ITGA6B|VLA-6	integrin, alpha 6	613616650382412	621190830650297	676442285184443	646804062249056	734354382894327	744802024366135	694211522997946	7302534483763	786325441553912	749288491219307	726853019817758	67232876055731	814308571650266	780944669615326	726289798374973	75129553174271	751949517890208	76418803705698	730420204102255	796102506351212	764924094198409	750508031195892	732664960864763	780336591970322	679653019785905	65202961928287	616115816054653	751827608202041	684729467356548	696560501210756	676572043052216	709298155336449	705058176947325	725510220863259	737574898034307	702207987346857
ITGAE	3682	CD103|HUMINAE	integrin, alpha E (antigen CD103, human mucosal lymphocyte antigen 1; alpha polypeptide)	531972084569566	54218313758772	522909111884787	551987955401018	542239924965451	606316089304753	527332113845484	649983592413662	499535795154646	57954476822135	504936167771542	540135951068574	612422668925135	550459211462484	570431089845287	613543489657642	576342076178817	61795371565126	581387641443947	550583043776129	545989848671454	490751777445813	546938978076371	49835738944074	49485332913041	543283335157836	510671037652415	56775839760887	562490225222903	561768170868726	559579542907985	602586735750596	532018882923053	499819390559564	586795434014437	582138252323144
ITGAL	3683	CD11A|LFA-1|LFA1A	integrin, alpha L (antigen CD11A (p180), lymphocyte function-associated antigen 1; alpha polypeptide)	419998160142156	400679387659836	583481217973583	415488273723093	611573791142045	782653186691508	421031134092903	604446633082256	64013503112223	497831173936331	433476389657767	73399589660216	794238836626553	571480982201519	498810386445346	830535989801873	664660709680542	822684287129096	71219987098018	744645189068236	709103116886862	411902187965184	670959347821662	529673177966703	450107431433288	424018827363597	457619565982537	575420525769161	452536657867812	515825009004996	428767313371752	757018787372977	518268530548059	475940704600852	689032215317282	614761075555243
ITGAM	3684	CD11B|CR3A|MAC-1|MAC1A|MO1A|SLEB6	integrin, alpha M (complement component 3 receptor 3 subunit)	395897350191776	392433171640639	500320971143155	37543448076472	64069692090849	62763347843546	438023634237135	483687091141419	571782397601755	549288491219307	447562643241752	613832510485194	524553298547348	483216677265335	535067394383817	659486651521372	695806819264171	659457465579144	583094992779841	530652162953788	556177810073375	565959026101454	549014834093051	543103287137862	42115676971379	501779585229952	421362558044067	532248901726614	383348887404045	474321259077112	441891766699577	621851243544835	518268530548059	381599057437489	577484493575289	553665304629833
ITGAX	3687	CD11C|SLEB6	integrin, alpha X (complement component 3 receptor 4 subunit)	464928900278515	400679387659836	587545416423317	481092833601357	648252024209208	726039324048558	466974295956633	49364065849651	71812244968578	607784741291422	44069136823335	613832510485194	682271813560292	553260649079444	586724946957907	753753334014777	803975199023542	769891131560618	695294045217702	663909696862476	733116517259233	474705310226488	656053766882191	606846279199391	504164269569559	538702966196524	486570227702036	575420525769161	574775900001457	574321259077112	428767313371752	79418889648666	544571971131439	463911281229081	639151629620138	731753575699474
ITGB1	3688	CD29|FNRB|GPIIA|MDF2|MSK12|VLA-BETA|VLAB	integrin, beta 1 (fibronectin receptor, beta polypeptide, antigen CD29 includes MDF2, MSK12)	908168386493924	797642022755484	928672974471582	919130614548081	99446259950277	9418694357831	943637942040888	921604295813603	992372827456543	926898890026623	927456911465892	915624701284921	970602191089382	993019885561387	941556637351318	915144721456505	100529273789832	958855086816367	939883891516062	92486016536087	967030255751192	928529910407901	919217256778759	966539793438114	911310505825221	926255608666442	850430274134359	943925608281927	947956288906499	902861480963336	931320822582465	928100836118211	918268530548059	9172188571347	872593533527194	904300571232312
ITGB2	3689	CD18|LAD|LCAMB|LFA-1|MAC-1|MF17|MFI7	integrin, beta 2 (complement component 3 receptor 3 and 4 subunit)	440643247888899	415879697004341	620802950332004	519795145912282	757516953005775	824021535854795	569757716776306	595234812883412	763921414132119	604542593522184	561921728604637	757128451212805	748116123396662	64171292733745	621417194393331	824992091159331	801976051504796	8249926484404	705091561174032	740961512250199	777477182406795	5703984380373	724350837334739	631421920639587	574208241383668	592468644790804	521362558044067	681508749983863	568763800757699	640617760349354	506528071238107	836486896575226	556119692873432	4730260700349	701770145964905	768603067033655
ITGB3	3690	BDPLT16|BDPLT2|CD61|GP3A|GPIIIa|GT	integrin, beta 3 (platelet glycoprotein IIIa, antigen CD61)	756293696456898	889486059791522	895503771205393	8935447358401	955255901839849	955399261231445	932776892247721	746692130166388	968465711208236	104883694310706	100717294907439	898632201140689	903617051258615	93200068064764	85094238697238	785946143503513	913265457145389	839504319226381	820946155105214	895677559051076	930936080227399	931064195219347	96520360233074	983853669797205	980651428643167	944126197364894	847235984884083	810567762819299	856350170756489	863398352101636	865024321310223	854044053033571	987198446601649	975126897656484	922989811387961	704991408166529
ITGB4	3691	CD104	integrin, beta 4	531972084569566	574375947076457	784508051518965	74855280492194	832724201661416	870517808315847	798038524690718	625190841069303	829548167611548	799538525272225	82342370206237	846025319973931	907433488400702	859038998738007	821692255494934	821682322341707	936959974841902	923457852007056	760146808167564	798626235501114	859820150898362	852995498059795	885871716093666	779716077017651	712910553694592	857238470397715	856614199516145	841586051540725	968955521057129	844365230891221	866684518043936	815711189078421	88149535209801	705806536157304	797647879692254	843477343227911
ITK	3702	EMT|LPFS1|LYK|PSCTK2	IL2-inducible T-cell kinase	472836057377635	532872197148572	576442285184443	363405057392949	635966349430654	704931091428651	428559946823327	576648158352279	558032045226762	504542593522184	444167910049418	720871443274334	809869159714421	532401986898302	493563644455932	775434472922091	629393547848695	8280141097451	670696121052295	719549031714914	726221781887484	518315221707156	631506163437242	502664261629928	484899761775319	443283335157836	421362558044067	575420525769161	359248077453665	596560501210756	306528071238107	686236862522308	344571971131439	454181561093589	626027176292313	514761075555243
JAK1	3716	JAK1A|JAK1B|JTK3	Janus kinase 1	738523825661986	714064962333315	783481217973583	787536020860857	826441517915873	816085756693466	840717688518962	734542029661618	823567228088017	766280991363538	813682451896576	820871443274334	8177033048426	800209177409566	83228559996984	848289808357092	839568897728768	820338389846697	812891812374159	835253402729472	806234841416453	796337100919165	818741381127646	850142219927001	796050593297018	778156150580944	771005140656017	790745151798729	809883344056144	79911401042147	768325827033019	824457473203455	797969828331674	766244531612143	818083729542873	797446185323583
JAK2	3717	JTK10|THCYT3	Janus kinase 2	677100491118484	661822858868071	695977045016665	691784353993008	716243114686849	74862165672223	677799585021836	69364065849651	74013503112223	636735403010921	632548608298966	77232876055731	722797461408918	672698453596129	673533779407349	82528924781246	769783242016059	787750861906294	751959107462123	715154696956154	678884700927967	6681958074043	739428832552299	714863314067789	682300240922025	636357068914125	605012684815779	679104202587198	643682990407646	648017818493732	699338779389928	792356878165981	701050433009791	663911281229081	732738595878167	714761075555243
JAK3	3718	JAK-3|JAK3_HUMAN|JAKL|L-JAK|LJAK	Janus kinase 3	249954188328047	24218313758772	583481217973583	469545111859363	627720133411457	737956494146326	556282775564982	51994409907989	599535795154646	475591931802686	630674952040807	690385985121492	729696122428049	691962961390368	537057350127587	764549258828369	691542385523322	807138835265698	698380141588178	705942876757311	779583343959578	696337100919165	690775978387318	561160511702044	568549888547031	543283335157836	592983261444008	623607426544866	599103015102693	674321259077112	49828185521891	725560175418357	603068221203554	494844087039854	629421909484647	616468426891137
JAM3	83700	JAM-2|JAM-3|JAM-C|JAMC	junctional adhesion molecule 3	573794662260555	655111439282217	656351015791843	638661302314672	682200670836374	631543460404354	656786334554712	585394442477313	642831735882257	636735403010921	651696722779842	562375193202219	614931767021418	629159839129064	674299136661693	676270820215554	745147675547343	677514690143326	669768339693494	67804528178703	681659199976258	654223331037638	641614775948673	709905111182733	612910553694592	5987422203256	572819875327042	62885416853428	684729467356548	585868980819105	659579542907985	610928336569359	635261030692291	655017908387052	651181052991909	639914952254839
KIR3DL1	3811	CD158E1|KIR|KIR3DL1/S1|KIR3DL2|NKAT-3|NKAT3|NKB1|NKB1B	killer cell immunoglobulin-like receptor, three domains, long cytoplasmic tail, 1	392580663798257	448072506493077	31205666620697	243241671275984	186781039797687	329210210021292	198791891959259	261447849007774	26734298566591	339334923864215	250879329635272	381639700996458	261326476997397	215409486754071	298810386445346	265000806940618	259349576034586	268768406018292	222891391371831	313659662809557	242427457698382	22445527617357	136086532398554	22611078699363	336357079058295	243283335157836	340627065838306	32181523574514	271801165662051	215825009004996	895355710938757	24409048567848	86075721059323	11155508562338	86795434014437	175529333277367
KIR3DL2	3812	CD158K|NKAT-4|NKAT4|NKAT4B|p140	killer cell immunoglobulin-like receptor, three domains, long cytoplasmic tail, 2	497527531424686	5046322240785	473527650618491	335841613131606	462269790014034	554989985768056	376050842348951	505926333275064	26734298566591	575591931802686	337128977260278	481639700996458	414931767021418	34171292733745	426821178364619	45760074879624	327156766545849	168768406018292	2880990610298	455163412737442	310234648209645	22445527617357	306130504212664	363961949319003	436357079058295	360275835302067	340627065838306	370357918462164	330297415734167	415825009004996	270271063299636	295547802961456	344571971131439	700513356954952	467530926220197	256264825483127
KIR3DL3	115653	CD158Z|KIR2DS2|KIR3DL7|KIR44|KIRC1	killer cell immunoglobulin-like receptor, three domains, long cytoplasmic tail, 3	392580663798257	392433171640639	28210063802108	191784353993008	303773539941918	42279717627932	292651837492844	335144408424395	299535795154646	31709568173057	274980139585651	540135951068574	353926418853019	283216677265335	318074894239586	385164193057583	127156766545849	227264656090408	222891391371831	387356222226178	390970140415406	265959026101454	168279341887291	293917977504894	104164269569559	389226497021566	399123315910422	359666398070513	171801165662051	374321259077112	248031821165991	333398965286829	86075721059323	21155508562338	286795434014437	256264825483127
KIT	3815	C-Kit|CD117|PBT|SCFR	v-kit Hardy-Zuckerman 4 feline sarcoma viral oncogene homolog	555482431878166	559175637731952	440596888093195	650280604065124	462269790014034	441239633393063	365088393231502	681087570288124	562762616704598	610955627264156	295625227332394	481639700996458	437879951633695	435572872871036	531003195934082	597193616429354	473099928409579	568768406018292	539883891516062	472155912881673	418980932334679	382951526245686	306130504212664	536544452975104	512910553694592	482515077435712	457619565982537	32181523574514	508724546628623	415825009004996	662327616550196	34409048567848	466811213265084	609283077973371	556839405828546	504069555163591
KLRB1	3820	CD161|CLEC5B|NKR|NKR-P1|NKR-P1A|NKRP1A|hNKR-P1A	killer cell lectin-like receptor subfamily B, member 1	166946688472278	14218313758772	3579998280707	328041361931479	529407515267897	51779310802936	230984701447995	465400685426438	437386957480019	528643403472564	350879329635272	440135951068574	654872451777926	500209177409566	398810386445346	621072302388066	373099928409579	652057407434767	491341208799038	583703634623667	625209360160114	265959026101454	506130504212664	489337608543582	336357079058295	324018827363596	240627065838306	389622426256404	330297415734167	548017818493732	289535571093876	586236862522308	244571971131439	357498247487109	477484493575289	456264825483127
KLRC1	3821	CD159A|NKG2|NKG2A	killer cell lectin-like receptor subfamily C, member 1	392580663798257	508479638859963	424984967901467	381092833601357	503773539941918	472273645454278	361240978450038	43987497990223	46734298566591	490792241147191	433476389657767	581639700996458	539986113186478	415409486754071	426821178364619	478751159315611	397200738359959	414711567882022	422891391371831	507519608343143	449466390487521	42445527617357	436086532398554	402664261629928	49485332913041	424018827363597	572819875327042	414415177600762	413304915589936	648017818493732	414328322438234	476283295167216	444571971131439	343747895112116	456839405828546	461327432790124
KLRC2	3822	CD159c|NKG2-C|NKG2C	killer cell lectin-like receptor subfamily C, member 2	362882490022543	44218313758772	424984967901467	369545111859363	579854773553975	632312899583354	265088393231502	335144408424395	437386957480019	375591931802686	509375579707387	581639700996458	722797461408918	500209177409566	388118866053695	581993307084849	444149266690081	568768406018292	642155899166071	616634397148963	603308381965934	32445527617357	460879283742913	310910477649125	436357079058295	243283335157836	340627065838306	465111176472751	313304915589936	474321259077112	289535571093876	538843743689066	86075721059323	243747895112116	432738595878167	514761075555243
KLRD1	3824	CD94	killer cell lectin-like receptor subfamily D, member 1	499541883280467	364422379721365	244249475695707	269545111859363	286781039797687	357589506621351	249041926012177	335144408424395	425839235738026	439334923864215	337128977260278	513832510485194	409869159714421	283216677265335	264018056103315	418606096964639	40789225875161	385760906162524	450902183291104	401106574601171	380278620023755	165959026101454	316822024604315	22611078699363	436357079058295	375476144646572	457619565982537	389622426256404	313304915589936	448017818493732	370271063299636	438843743689066	386075721059323	143747895112116	403787934158668	421472495141096
KLRF1	51348	CLEC5C|NKp80	killer cell lectin-like receptor subfamily F, member 1	456563107373824	44218313758772	444249475695707	3017379213481	318973849286423	397799350978485	272488451375879	390398510727273	458032045226762	31709568173057	329728919115901	481639700996458	39917763932277	300209177409566	318074894239586	408296747668228	344149266690081	438812377832402	342155899166071	313659662809557	327227148353877	411902187965184	316822024604315	410910477649125	204164269569559	301779585229952	472819875327042	306614926400635	294040407795696	474321259077112	321728380582612	395547802961456	186075721059323	343747895112116	345291684086553	345573305091476
KLRG1	10219	2F1|CLEC15A|MAFA|MAFA-2F1|MAFA-L|MAFA-LIKE	killer cell lectin-like receptor subfamily G, member 1	821469978167829	24218313758772	28210063802108	211048861787248	332724201661417	346897986229699	265088393231502	261447849007774	46734298566591	390792241147191	204936167771542	381639700996458	437879951633695	263952169471095	288118866053695	500050531649031	444149266690081	449503898224053	332844958726922	335898904943202	380278620023755	365959026101454	316822024604315	32611078699363	204164269569559	375476144646572	240627065838306	289622426256404	330297415734167	415825009004996	221728380582612	395547802961456	286075721059323	270051335695495	456839405828546	366218392838218
KLRK1	22914	CD314|D12S2489E|KLR|NKG2-D|NKG2D	killer cell lectin-like receptor subfamily K, member 1	335752287840804	400679387659836	464412861812672	335841613131606	395527323922721	59080914965547	330984701447995	480210549325351	46734298566591	339334923864215	321928667915773	67232876055731	605952099986353	283216677265335	370431089845287	65568986650147	479512962151551	624227291186056	605091561174032	540961512250199	559419957842613	42445527617357	49458278247067	310910477649125	384899761775319	375476144646572	440627065838306	459666398070513	371801165662051	448017818493732	289535571093876	59373306829043	344571971131439	328547585767611	511588185358795	4842756174024
LAG3	3902	CD223	lymphocyte-activation gene 3	195897350191776	215879697004341	420802950332004	3017379213481	418973849286423	566335790746385	286238803750873	402951598935658	425839235738026	390792241147191	263432417843658	640135951068574	548116123396662	408009428609693	326821178364619	530535989801873	40789225875161	544257156234639	574348708654807	613659662809557	542427457698382	298151835590191	553079032542786	32611078699363	384899761775319	324018827363596	372819875327042	52181523574514	359248077453665	448017818493732	359579542907985	567794405408565	432018882923053	402244145184231	551181052991909	407722142766103
LAIR2	3904	CD306	leukocyte-associated immunoglobulin-like receptor 2	50994547254676	553730859329714	58210063802108	406468492825935	615321261683912	72361456942389	444735053822988	557383650558039	658032045226762	614058316826218	515788613449359	640135951068574	682271813560292	550459211462484	544753548309076	717982901593487	65753484136356	695447060087783	596071780276874	650583043776129	640612723027356	411902187965184	627972856126014	584607037065746	52115676971379	468076086502195	457619565982537	554008045233876	517744327525781	632817509149227	406528071238107	701725422720125	444571971131439	41155508562338	607740770577332	62944521438817
LAMP1	3916	CD107a|LAMPA|LGP120	lysosomal-associated membrane protein 1	104714446293259	110554321113463	105583187343933	110592208576921	117288973039723	106311775017147	106641698702375	105667343898952	114055972823225	116062798174292	1080800131474	103786394341857	114474197513753	112699188449769	107986754991946	103669989638111	109650546229578	104558683849599	106340553768547	110464897118656	110832000884762	110583339529527	102945559789378	11019331084663	115010743143329	110355322165963	111477376447842	105255808826436	108300166821336	111554295709876	10520151166799	10773740637919	109335597451374	112286418396762	109699300110936	111909635937102
LAMP2	3920	CD107b|LAMP-2|LAMPB|LGP110	lysosomal-associated membrane protein 2	844644815773686	9046322240785	858409103534088	856992023650978	101310795983495	889782316110087	921272454758184	889370213401086	933876577384428	100778474129142	86805387334194	851683672810567	951050519554877	919191633297568	910110179781094	878751159315611	880294912597481	853943310159898	881816377284256	899457762322315	8847180319596	915144335734422	880588016985397	892502171205228	905286995111884	8979727811466	863508934887894	84849388981463	925458267323939	87128389417276	860616214463811	902586735750596	864211692411789	890018570179132	93191654519767	930604011815691
LAMP3	27074	CD208|DC LAMP|DC-LAMP|DCLAMP|LAMP|LAMP-3|TSC403	lysosomal-associated membrane protein 3	456563107373824	364422379721365	549560609341663	350280604065124	6467723240164	597799350978485	466974295956633	4302534483763	548078477871671	490792241147191	425881504334437	562375193202219	64308880274854	447602296242807	50633919917577	665000806940618	531596178481695	75456650553105	678788120590652	540961512250199	593523649626119	498151835590191	5405259443344	479716077017651	484899761775319	45202961928287	421362558044067	448118676328519	459248077453665	315825009004996	380224630654728	563354993472719	444571971131439	567013970791143	477484493575289	902207987346857
LBP	3929	BPIFD2	lipopolysaccharide binding protein	230689680533807	353730859329714	70552916279086	143241671275984	186781039797687	293846514559821	198791891959259	225190841069303	26734298566591	158599431658455	104936167771542	381639700996458	876299175807763	14171292733745	218074894239586	249800497596113	30789225875161	414711567882022	100652149238186	213659662809557	210234648209645	659590261014543	136086532398554	22611078699363	104164269569559	201779585229952	240627065838306	896224262564037	113304915589936	415825009004996	248031821165991	195547802961456	186075721059323	11155508562338	186795434014437	275529333277367
LCK	3932	IMD22|LSK|YT16|p56lck|pp58lck	LCK proto-oncogene, Src family tyrosine kinase	462882490022543	448072506493077	556351015791843	411048861787248	597633485475504	686657222711643	398791891959259	525190841069303	595883207552135	467345715783489	425881504334437	613832510485194	712422668925135	473905736826186	457306636517462	759486651521372	620230500302138	748209992653303	672533973983781	661772331783219	670225932428358	411902187965184	611575282614901	53314971978277	49485332913041	433972394718688	421362558044067	514415177600762	383348887404045	515825009004996	448031821165991	677310128712599	456119692873432	432500422186275	615335655900662	5842756174024
LCN2	3934	24p3|MSFI|NGAL	lipocalin 2	354393600263892	429630049379335	402745725767822	411048861787248	670070041214161	584535574120673	349041926012177	361447849007774	519699181271611	549288491219307	321928667915773	690385985121492	504622417725007	594069122943151	603872993752343	397193616429354	602645516762196	695447060087783	422891391371831	559602824673287	542427457698382	6703984380373	457031868961449	393917977504894	736357079058295	513327306971945	54937334996334	42181523574514	459248077453665	640617760349354	435478732957605	561082985822711	566811213265083	29229057782914	418988243503173	488457634971863
LCP1	3936	CP64|HEL-S-37|L-PLASTIN|LC64P|LPL|PLS2	lymphocyte cytosolic protein 1 (L-plastin)	534503193422484	725472139004195	787878987679643	678291395984397	913693707712629	959190738420214	698791891959259	760946041531112	844161418143603	741888433074929	739365758563124	932419165016328	97991313152853	829569114592453	77581777704316	101224958408689	945147675547343	103984904938823	947140754111127	934929565322818	101684356725542	80519076837933	88446811012498	79335332119078	792428574505743	721419306510302	661572402401201	812504295305992	68745161423005	811244640043683	619913645911586	964617447359225	681495352098011	687710208867828	893941670270099	884540575243796
LGALS3	3958	CBP35|GAL3|GALBP|GALIG|L31|LGALS2|MAC2	lectin, galactoside-binding, soluble, 3	541840512055506	48812629945145	880180507384751	785195560427363	864259745757804	87037051937596	960752756312063	576648158352279	970409699290604	78433821592772	893505805105481	827582862860188	922207401264949	973454188713937	100230992858097	835874711076576	967031135739669	831704068026253	880742139230217	903544990463867	922905095493964	101614274459168	895518992791039	874007967496925	908603681505404	915734720469831	843969365992051	967265729500877	101705961098615	921353252555115	867343284047412	987553308442152	898487852242242	831767468006426	856839405828546	90314177380479
LIF	3976	CDF|DIA|HILDA|MLPLI	leukemia inhibitory factor	302310383933748	464422379721365	424984967901467	499313166723432	572579139310444	530769895526393	521031134092903	144455348863543	558032045226762	597831173936331	584377754406553	598632201140689	557673889394886	630790020361974	552059894528048	513543489657642	722576397584537	624227291186056	51219987098018	513659662809557	580278620023754	641447776317801	542695451444332	602664261629928	65652046517526	564228671720731	531316125399158	541978621862105	549060116051744	606514068565848	502463872788372	472101277597753	618268530548059	5730260700349	572593533527194	521472495141096
LILRA1	11024	CD85I|LIR-6|LIR6	leukocyte immunoglobulin-like receptor, subfamily A (with TM domain), member 1	358700472453081	364422379721365	392792158412731	356992023650978	451166658775159	405394236301815	310339613701252	335144408424395	384335485810141	428643403472564	321928667915773	281639700996458	414931767021418	34171292733745	298810386445346	397193616429354	397200738359959	400961215507029	359148399310302	355163412737442	310234648209645	265959026101454	306130504212664	310910477649125	362660519641674	389226497021566	372819875327042	270357918462164	313304915589936	496560501210756	321728380582612	388147744817078	366811213265083	228547585767611	477484493575289	375529333277367
LILRA4	23547	CD85g|ILT7	leukocyte immunoglobulin-like receptor, subfamily A (with TM domain), member 4	249954188328047	24218313758772	28210063802108	169545111859363	245277289869802	32279717627932	221031134092903	290398510727273	348078477871671	21709568173057	274980139585651	281639700996458	37507682937239	263952169471095	118074894239586	349800497596113	30789225875161	449503898224053	200652149238186	155163412737442	327227148353877	22445527617357	19458278247067	25241422757701	204164269569559	201779585229952	399123315910422	248118676328519	271801165662051	415825009004996	306528071238107	34409048567848	244571971131439	228547585767611	386795434014437	321472495141096
LILRA5	353514	CD85|CD85F|ILT-11|ILT11|LILRB7|LIR-9|LIR9	leukocyte immunoglobulin-like receptor, subfamily A (with TM domain), member 5	349954188328047	496615189210101	3579998280707	3017379213481	411573791142045	474582006765582	272488451375879	344455348863543	41328614752964	404542593522184	304936167771542	440135951068574	393519286486133	329159839129064	335067394383817	428227628490569	485653016617965	477514690143326	2880990610298	401106574601171	427227148353877	298151835590191	360879283742913	25241422757701	362660519641674	389226497021566	240627065838306	335565588120133	330297415734167	515825009004996	306528071238107	458774624511407	386075721059323	228547585767611	245291684086553	375529333277367
LILRB1	10859	CD85J|ILT-2|ILT2|LIR-1|LIR1|MIR-7|MIR7	leukocyte immunoglobulin-like receptor, subfamily B (with TM and ITIM domains), member 1	335752287840804	383686887515605	420802950332004	3017379213481	345277289869802	626039324048558	257288142031374	4302534483763	437386957480019	31709568173057	363432417843658	562375193202219	578318977141628	34171292733745	298810386445346	600050531649031	459349576034586	597308627904517	446595311101916	545852472298294	559419957842613	22445527617357	500472151376027	374653469710655	336357079058295	375476144646572	472819875327042	454008045233876	345497725078672	496560501210756	335478732957605	59373306829043	318268530548059	257498247487109	539151629620138	407722142766103
LILRB2	10288	CD85D|ILT-4|ILT4|LIR-2|LIR2|MIR-10|MIR10	leukocyte immunoglobulin-like receptor, subfamily B (with TM and ITIM domains), member 2	370899524890942	422918629793481	490192637559436	369545111859363	529407515267897	610839014704053	330984701447995	448894760799388	548078477871671	497831173936331	363432417843658	613832510485194	544108379459129	491962961390368	442867645583944	585164193057583	627156766545849	627264656090408	497614784333834	525207384551551	480278620023754	446694518307215	542695451444332	510910477649125	262660519641674	489226497021566	440627065838306	475420525769161	394040407795696	415825009004996	348031821165991	584300330035614	432018882923053	375940704600852	518988243503173	558818334693841
LILRB3	11025	CD85A|HL9|ILT-5|ILT5|LILRA6|LIR-3|LIR3|PIRB	leukocyte immunoglobulin-like receptor, subfamily B (with TM and ITIM domains), member 3	340643247888899	392433171640639	429049166351202	311048861787248	503773539941918	497799350978485	298791891959259	402951598935658	484335485810141	375591931802686	390734267284299	440135951068574	49917763932277	44171292733745	398810386445346	505600042908202	582615651713613	427264656090408	446595311101916	4799561640818	535027399554004	32445527617357	478713007868764	410910477649125	49485332913041	401779585229952	472819875327042	380311485817256	313304915589936	215825009004996	321728380582612	521851243544835	244571971131439	281599057437489	445291684086553	479968745213212
LRP1	4035	A2MR|APOER|APR|CD91|IGFBP3R|LRP|LRP1A|TGFBR5	low density lipoprotein receptor-related protein 1	674746939672405	58812629945145	788543825280579	785532245537202	822975417171211	796083295862667	80084359369331	69364065849651	827334269884623	741888433074929	777046086642261	817394901458267	742576299530753	771480982201519	781374413953881	82851820160811	940085068240346	805400627442874	791741401854788	800284523920675	775339817327538	708585501571664	773155273079276	827457012974287	699583900608246	747722747093681	686570227702036	777274120912904	797853920684373	744365230891221	784955202132563	825560175418357	762894153537016	749925514870785	742254319182201	81857458844392
LRRN3	54674	FIGLER5|NLRR-3|NLRR3	leucine rich repeat neuronal 3	844936859403958	715879697004341	730544200497799	663405057392949	554023573994836	596821248899227	585416753070376	714499320677652	542831735882257	75972215720078	533476389657767	613832510485194	593519286486133	44171292733745	625756453944669	612249584086892	635903050670883	614711567882022	620291870518537	576108749300337	614674060145491	446694518307215	599022194406515	629673177966703	562660519641674	668076086502195	692983261444008	666440858734096	747289915878398	615825009004996	69828185521891	388147744817078	653318255256473	723967216806298	577484493575289	637000317688887
LTA	4049	LT|TNFB|TNFSF1	lymphotoxin alpha	40541307349581	429630049379335	344249475695707	335841613131606	403773539941918	483462933461367	382922117357353	390398510727273	348078477871671	339334923864215	221928667915773	598632201140689	464888867970469	315409486754071	418074894239586	537247409387727	344149266690081	500961215507029	359148399310302	435898904943202	427227148353877	298151835590191	37531827467643	32611078699363	336357079058295	343283335157836	372819875327042	414415177600762	271801165662051	415825009004996	289535571093876	415711189078421	344571971131439	257498247487109	418988243503173	321472495141096
LTB	4050	TNFC|TNFSF3|p33	lymphotoxin beta (TNF superfamily, member 3)	487458131462739	422918629793481	629049166351202	419795145912282	772579139310444	790296646437683	547977201592226	61994409907989	625839235738026	628643403472564	591972639729882	846025319973931	808575254143671	660035109743027	600092790481104	896470459506247	767244710174068	997308627904517	805455418880366	786451708265877	85074879452328	711902187965184	708196451269273	57205394885736	625109606132454	575476144646572	486570227702036	62181523574514	383348887404045	685868980819105	406528071238107	751006688129219	386075721059323	420301369748413	771344439108874	670948964316054
LTBR	4055	CD18|D12S370|LT-BETA-R|TNF-R-III|TNFCR|TNFR-RP|TNFR2-RP|TNFR3|TNFRSF3	lymphotoxin beta receptor (TNFR superfamily, member 3)	766946688472278	88536771628426	817855838482888	827035995465087	838744665082008	788488410539337	766739901909803	819274633822489	83458551986306	778566666142091	831614821841032	786079112932304	807597152064413	888744920815454	798487996357917	780381340548522	856158651239111	773207817954138	805818361220436	790036228160549	813025247866634	873640585806537	847200099422025	81823537585219	885542388691262	836947129058093	846155309388425	797837330391791	843225717428664	865010318637963	812417440143464	822600697199528	84229996348143	849059028758072	822550634476245	85690745239907
LTF	4057	GIG12|HEL110|HLF2|LF	lactotransferrin	586586409752628	422918629793481	57929920040412	539589083673473	575045344733871	646202710165523	459278097775145	53987497990223	525839235738026	522985050635927	395625227332394	627582862860188	555812321578151	453260649079444	50136389565606	706278959474465	579512962151551	759457465579144	692140487874391	622405946934591	614674060145491	32445527617357	37531827467643	384607037065746	42115676971379	45202961928287	440627065838306	572911427672878	359248077453665	548017818493732	538720880726843	567794405408565	432018882923053	518164004669157	686795434014437	539914952254839
LTK	4058	TYK1	leukocyte receptor tyrosine kinase	411425172739568	453730859329714	444249475695707	363405057392949	535966349430654	514357957550283	498791891959259	414499320677652	484335485810141	558599431658455	404936167771542	562375193202219	47176014297887	34171292733745	498810386445346	500050531649031	40789225875161	500961215507029	446595311101916	487356222226178	435027399554004	436002997915564	411575282614901	446274173110596	362660519641674	424018827363597	540627065838306	370357918462164	403993975150788	496560501210756	248031821165991	372101277597753	494822005184357	328547585767611	532738595878167	275529333277367
LY86	9450	MD-1|MD1|MMD-1|dJ80N2.1	lymphocyte antigen 86	370899524890942	408479638859963	451288408484846	281092833601357	507726376360582	566335790746385	41578439210349	402951598935658	476089269790944	404542593522184	337128977260278	440135951068574	519822727069513	408009428609693	498810386445346	565000806940618	50789225875161	527264656090408	470696121052295	519549031714914	490970140415406	411902187965184	336086532398554	384607037065746	104164269569559	401779585229952	340627065838306	335565588120133	271801165662051	374321259077112	189535571093876	572101277597753	366811213265083	270051335695495	467530926220197	507722142766103
LY9	4063	CD229|SLAMF3|hly9|mLY9	lymphocyte antigen 9	454393600263892	436043083121306	467515551374734	37543448076472	367516532003447	569927748171879	376050842348951	511697883060692	476089269790944	404542593522184	344167910049418	651683672810567	584592552676424	383216677265335	460701369709795	690550880255457	535903050670883	621124601623994	503626883577591	555163412737442	545989848671454	265959026101454	482029694262284	410910477649125	304164269569559	433972394718688	399123315910422	475420525769161	245497725078672	474321259077112	270271063299636	602586735750596	318268530548059	281599057437489	539151629620138	461327432790124
LY96	23643	ESOP-1|MD-2|MD2|ly-96	lymphocyte antigen 96	195897350191776	315879697004341	487545416423317	4017379213481	584509032147678	648963933286309	428559946823327	490398510727273	631728604643383	404542593522184	429728919115901	651683672810567	642061969203157	544687661676855	450267703728322	663186072269592	664660709680542	67537732506407	591341208799038	625207384551551	623162949904142	50519076837933	586865996418424	506846279199391	550107431433288	375476144646572	399123315910422	538807735889371	445497725078672	561768170868726	428767313371752	687195467405227	444571971131439	370051335695495	511588185358795	611284533739175
LYN	4067	JTK8|p53Lyn|p56Lyn	LYN proto-oncogene, Src family tyrosine kinase	389185930605923	448072506493077	507476297245658	5017379213481	642239924965451	666335790746385	584589991472016	49364065849651	619699181271611	558599431658455	561921728604637	598632201140689	653926418853019	591962961390368	605111366197926	644702104724232	58862775095737	685760906162524	617644649382417	604348722370409	635027399554004	654223331037638	618104428640073	529673177966703	604164269569559	582515077435712	486570227702036	582696160012692	538097666934294	585868980819105	480224630654728	691895215358944	525307463337199	550786827901256	607740770577332	577766114580212
MAF	4094	AYGRP|CCA4|CTRCT21|c-MAF	v-maf avian musculoaponeurotic fibrosarcoma oncogene homolog	737912513289325	68812629945145	75963000930361	784519823809832	743005282219794	746897986229699	762212493933359	702198231667118	821258866776713	692584431946917	763432417843658	751683672810567	782661205170741	82158710651274	708763953800437	784377981280286	820820560446107	773207817954138	742155899166071	808301558789073	795409552351251	779914161341334	754574066689383	806330108687813	769985417844738	763250569641473	726425165351063	776658898214744	834736827670012	82457129313003	704510283044344	775767124655638	782654149525532	73963216263644	772593533527194	7842756174024
MAGEA1	4100	CT1.1|MAGE1	melanoma antigen family A1	282146997816783	44218313758772	270552916279086	143241671275984	186781039797687	341239633393063	221031134092903	276648158352279	36734298566591	390792241147191	137128977260278	281639700996458	187629917580776	183216677265335	235067394383817	249800497596113	185653016617965	168768406018292	142155899166071	155163412737442	268730898281761	22445527617357	216822024604315	25241422757701	104164269569559	243283335157836	399123315910422	22181523574514	245497725078672	315825009004996	189535571093876	24409048567848	318268530548059	19229057782914	245291684086553	175529333277367
MAGEA12	4111	CT1.12|MAGE12	melanoma antigen family A12	349954188328047	364422379721365	397854765719728	211048861787248	218973849286423	352342764631937	272488451375879	314499320677652	384335485810141	375591931802686	295625227332394	381639700996458	261326476997397	263952169471095	342867645583944	341554281576916	127156766545849	349503898224053	332844958726922	213659662809557	290970140415406	22445527617357	268279341887291	25241422757701	262660519641674	324018827363596	372819875327042	306614926400635	171801165662051	315825009004996	-104644289061243	221851243544835	366811213265083	700513356954952	186795434014437	275529333277367
MAGEA3	4102	CT1.3|HIP8|HYPD|MAGE3|MAGEA6	melanoma antigen family A3	399139497961014	44218313758772	38210063802108	269545111859363	867810397976868	393846514559821	298791891959259	396811544469244	36734298566591	41709568173057	163432417843658	440135951068574	319822727069513	300209177409566	342867645583944	372039739729758	285653016617965	300961215507029	274348708654807	287356222226178	242427457698382	32445527617357	268279341887291	339861139368624	262660519641674	360275835302067	399123315910422	359666398070513	171801165662051	515825009004996	248031821165991	-366450065272805	418268530548059	21155508562338	386795434014437	207722142766103
MAGEA4	4103	CT1.4|MAGE-41|MAGE-X2|MAGE4|MAGE4A|MAGE4B	melanoma antigen family A4	240643247888899	34218313758772	31205666620697	695451118593635	286781039797687	316085756693466	198791891959259	290398510727273	16734298566591	21709568173057	221928667915773	281639700996458	287629917580776	14171292733745	250267703728322	313543489657642	285653016617965	300961215507029	242155899166071	155163412737442	242427457698382	265959026101454	29458278247067	25241422757701	262660519641674	301779585229952	299123315910422	22181523574514	245497725078672	374321259077112	-104644289061243	24409048567848	186075721059323	115550856233796	318988243503173	234025583349482
MAGEB2	4113	CT3.2|DAM6|MAGE-XP-2	melanoma antigen family B2	476632842397537	496615189210101	461241975839938	211048861787248	267516532003447	454989985768056	361240978450038	4302534483763	325839235738026	390792241147191	274980139585651	281639700996458	329133667508661	263952169471095	364018056103315	397193616429354	359349576034586	687684060182924	222891391371831	213659662809557	210234648209645	22445527617357	168279341887291	35241422757701	204164269569559	324018827363596	340627065838306	389622426256404	271801165662051	215825009004996	221728380582612	263354993472719	286075721059323	115550856233796	367530926220197	755293332773666
MAGEC1	9947	CT7|CT7.1	melanoma antigen family C1	370899524890942	436043083121306	402745725767822	243241671275984	303773539941918	357589506621351	279527384165019	325190841069303	437386957480019	339334923864215	329728919115901	481639700996458	187629917580776	215409486754071	318074894239586	313543489657642	359349576034586	268768406018292	259148399310302	313659662809557	168730898281761	165959026101454	19458278247067	363961949319003	384899761775319	275476144646572	486570227702036	248118676328519	294040407795696	448017818493732	148031821165991	195547802961456	403068221203554	21155508562338	386795434014437	207722142766103
MAGEC2	51438	CT10|HCA587|MAGEE1	melanoma antigen family C2	452190969630892	464422379721365	476442285184443	211048861787248	303773539941918	44964605987191	321031134092903	225190841069303	26734298566591	258599431658455	321928667915773	281639700996458	319822727069513	300209177409566	318074894239586	323497057012734	271567665458495	300961215507029	300652149238186	335898904943202	210234648209645	32445527617357	29458278247067	418710728849253	304164269569559	401779585229952	421362558044067	335565588120133	213304915589936	515825009004996	895355710938757	221851243544835	386075721059323	700513356954952	286795434014437	234025583349482
MAP2K1	5604	CFC3|MAPKK1|MEK1|MKK1|PRKMK1	mitogen-activated protein kinase kinase 1	609199892054855	619442087977413	627031378157439	625003997027127	693389958843464	657589506621351	6260937413999	638706799397467	756824761996705	673574143608923	633476389657767	77232876055731	664006482931768	662658263900345	676571144311701	700050531649031	734838326250933	722684287129096	667894683435336	694395155015318	676055796484825	659032759857743	665548607287717	743103287137862	692428574505743	669961989227326	657619565982537	665111176472751	657599265174809	751580209466804	656778105291025	700858936607412	683803713409315	657498247487109	686795434014437	689484468517246
MAP2K2	5605	CFC4|MAPKK2|MEK2|MKK2|PRKMK2	mitogen-activated protein kinase kinase 2	849389532013933	927358041729326	843797927583457	84503386207571	849351924104133	842138511715788	838452370077444	846136177632198	883330119343749	838041018293465	850468889801998	806432452340817	849100901992297	873303358063409	845919840061634	844182214056801	850038635595438	860654729745752	857384383396729	859602824673287	885389054118555	872567945147232	8562989147816	862917774646839	891200741527899	850429571413498	816115816054653	845846668678511	863687489389511	875816293223709	840710836470614	851619298408903	86156447127567	832500422186274	846041137741245	854645622132868
MAP2K4	6416	JNKK|JNKK1|MAPKK4|MEK4|MKK4|PRKMK4|SAPKK-1|SAPKK1|SEK1|SERK1|SKK1	mitogen-activated protein kinase kinase 4	746532616794255	825472139004195	753419459109388	743691810499478	792309283347806	748278566182203	731284950264147	767337217913131	754379457624251	757467900335671	777387553083537	713832510485194	773428017093534	783216677265335	717510237925471	716096998868356	733765685591627	737418458736614	732242579964145	733299384089908	737847088737069	760210476635378	747460749003473	72520627303333	817092571264055	762265791045838	757619565982537	739607014964724	777690534567408	765010318637963	717148011621299	732005046191041	757500272825935	762334549643249	751181052991909	763181027933866
MAP3K1	4214	MAPKKK1|MEKK|MEKK 1|MEKK1|SRXY6	mitogen-activated protein kinase kinase kinase 1, E3 ubiquitin protein ligase	793833373585873	854077244860071	910213394397272	864187007838879	880738961229156	884935767176423	946702549925694	905188380238504	913695422993028	832746130298569	942113832205334	881639700996458	883630110787584	902692362707559	896046829753926	843921564475352	894752469840024	83530199773681	896265560701023	875620527162362	936678908232306	980679518595677	912904964876247	874331079623226	916576400752477	938411806654533	963989033514276	949799505097175	903693100163554	936770345567891	851006555505396	928100836118211	953671424353498	880380116536697	955445486732759	813033276412059
MAP3K5	4217	ASK1|MAPKKK5|MEKK5	mitogen-activated protein kinase kinase kinase 5	917461680366591	851634897466149	868852273748517	888527567747365	867516532003447	886129728507575	907095495454396	791215903871842	897263787504638	891242380370685	862679050575117	869904005932642	922207401264949	960035109743027	957521163700617	877102347036755	931596178481695	876449965723376	881387641443947	881842066806932	916033820485563	950508031195892	912075350720738	906588424789213	974208241383668	92877017348386	825176070932744	931196603085413	935946134868814	914693477682212	917844406396276	91333958218104	955075518201268	866629764161704	888476262783092	839191795331731
MAP3K7	6885	MEKK7|TAK1|TGF1a	mitogen-activated protein kinase kinase kinase 7	753020901952741	696615189210101	745148354018432	739589083673473	777470099358539	751673299374536	764136115819651	749983592413662	760416719422199	777581887546456	771113977548741	767437800509215	773841990129626	766505678681809	78707469138153	770745834159008	775538344272275	767636874695509	765517866842041	780902197006707	745107463632753	755440802432249	74215612556731	743103287137862	754943733589428	76127424415933	747235984884083	761046978023016	764084379609805	77128389417276	759579542907985	755836243833298	766811213265083	764302786229419	749731096022398	751684456521815
MAP4K2	5871	BL44|GCK|RAB8IP	mitogen-activated protein kinase kinase kinase kinase 2	583939188616509	479106518554292	595345667623445	631016096270884	622536240259495	605394236301815	600286926105856	623896935498553	63458551986306	614058316826218	621928667915773	662375193202219	632475967662406	60416201382823	581010556247546	6728959410801	635903050670883	683743117968761	605091561174032	640961512250199	616843567255423	546694518307215	625568308729349	639861139368624	55652046517526	592468644790804	610671037652415	608604882144405	630297415734167	632817509149227	623520571382338	64279658010773	635261030692291	613791866926225	603787934158668	626308797297236
MAPK1	5594	ERK|ERK-2|ERK2|ERT1|MAPK2|P42MAPK|PRKM1|PRKM2|p38|p40|p41|p41mapk|p42-MAPK	mitogen-activated protein kinase 1	710687219703008	594539333193422	647811866668779	656169972970481	605763495685689	631543460404354	71578439210349	653201632988577	73458551986306	583392183002813	692587862428042	706432452340817	657673889394886	683216677265335	779177373970321	730535989801873	75383542061534	711394881488502	725444900582545	697789888207651	700923707770497	733201560298604	634955001075771	720596631574384	665635253981079	716075380614156	565419817182665	753284888310769	690123348067628	696560501210756	74110555492228	72629065548068	701050433009791	727542219301218	748266418425958	687423440549717
MAPK11	5600	P38B|P38BETA2|PRKM11|SAPK2|SAPK2B|p38-2|p38Beta	mitogen-activated protein kinase 11	508450438400162	581414879865596	561241975839938	523977163481745	620766040086149	546897986229699	519737228522154	444455348863543	584335485810141	601225907128665	542440110906234	562375193202219	507269638861127	556008722721654	482460513217058	580381340548521	582615651713613	55456650553105	555084200860567	568091714431938	603308381965934	536002997915563	553079032542786	53314971978277	62115676971379	524018827363596	510671037652415	572911427672878	530297415734167	606514068565848	556778105291025	515711189078421	594822005184357	563911281229081	586795434014437	521472495141096
MAPK14	1432	CSBP|CSBP1|CSBP2|CSPB1|EXIP|Mxi2|PRKM14|PRKM15|RK|SAPK2A|p38|p38ALPHA	mitogen-activated protein kinase 14	87498403011868	818559702938713	865194812258602	88230156183123	867194141916019	846550767039019	903958103941508	877098297575773	91328614752964	888977506476165	875844549026576	848882235193608	866854720547516	867451711606715	855795947278441	844442393575629	887889797920811	868203749704178	858143032843909	887806361449672	854942970830611	884941481989456	869848722597805	902664261629928	889339173711164	844964163926491	836046696876994	84546449758327	919644423718787	853328952139688	860271484301964	893275795311447	871250625200929	899053220388757	910635907946945	91018070659393
MAPK3	5595	ERK-1|ERK1|ERT2|HS44KDAP|HUMKER1A|P44ERK1|P44MAPK|PRKM3|p44-ERK1|p44-MAPK	mitogen-activated protein kinase 3	74332325382327	675573211243064	751717144325156	793066758028767	778069973420683	736099718142398	772713696549017	763437804751545	79772106048362	755177860124663	735770070785483	662375193202219	729696122428049	791431581400722	719197619781911	743136778293084	762029581968957	716341749114932	726076277975765	784625487626604	742427457698382	745400612736465	750041667638434	762568030223216	69485332913041	710525869354986	692983261444008	739607014964724	78745161423005	744365230891221	765024321310223	781842527763548	776764780620175	767013970791143	782215065053124	756264825483127
MAPK8	5599	JNK|JNK-46|JNK1|JNK1A2|JNK21B1/2|PRKM8|SAPK1|SAPK1c	mitogen-activated protein kinase 8	708825651886273	669484987028362	678590257925488	701135542585323	655431092516009	615224443662995	644187540816373	679328164286651	637386957480019	67954476822135	655715631791412	67232876055731	667504096756066	68433940280766	652059894528048	645736299146378	65383542061534	679620851696109	674348708654807	692667355872134	676055796484825	661378657140142	660879283742913	661160511702044	719138981520027	618772085374183	72889137077449	661046978023016	684729467356548	691313759221343	718997645983038	640173425950412	707021057622218	695475464433074	667530926220197	686381778955183
MAPKAPK2	9261	MAPKAP-K2|MK-2|MK2	mitogen-activated protein kinase-activated protein kinase 2	718253646696215	682555356192821	772789697581931	754094116953801	809662908847275	792082498646248	791865625715547	792836926589968	832448154783803	7630388435943	815002401672062	77232876055731	793519286486133	825423153882616	776946357797812	800756007402426	829393547848695	836010940215442	815626861188654	859055311666672	802120971937105	856045706899529	806822445606643	773359564139905	854943733589428	820762041117953	820068652473317	773542805066098	788124200548882	826677454682813	724408386516983	837501692112834	811814505328588	805513007054849	830258256778109	791011144182577
MARCO	8685	SCARA2	macrophage receptor with collagenous structure	417196722525196	392433171640639	48484871166329	369545111859363	721653855220795	658232133537294	376050842348951	383687091141419	619699181271611	504542593522184	357292363377243	613832510485194	535742586554438	515409486754071	453830094701394	52588173120817	711705771640287	559457465579144	400652149238186	4799561640818	647738591344338	474705310226488	521884631911312	43314971978277	384899761775319	543283335157836	486570227702036	454008045233876	452536657867812	640617760349354	49828185521891	753441674270794	486075721059323	320301369748413	586795434014437	558818334693841
MASP1	5648	3MC1|CRARF|CRARF1|MAP1|MASP|MASP3|MAp44|PRSS5|RaRF	mannan-binding lectin serine peptidase 1 (C4/C2 activating component of Ra-reactive factor)	282146997816783	415879697004341	351288408484846	37543448076472	395527323922721	316085756693466	292651837492844	335144408424395	448078477871671	404542593522184	204936167771542	513832510485194	27507682937239	353260649079444	276571144311701	332807997451882	285653016617965	400961215507029	332844958726922	355163412737442	327227148353877	411902187965184	316822024604315	363961949319003	336357079058295	375476144646572	531316125399158	359666398070513	394040407795696	532817509149227	380224630654728	363354993472719	544571971131439	302244145184231	477484493575289	421472495141096
MASP2	10747	MAP19|MASP-2|MASP1P1|sMAP	mannan-binding lectin serine peptidase 2	340643247888899	315879697004341	329049166351202	3017379213481	267516532003447	346897986229699	272488451375879	202951598935658	36734298566591	31709568173057	185671659977302	581639700996458	368365409786537	263952169471095	357306636517462	341554281576916	185653016617965	368768406018292	2880990610298	413659662809557	168730898281761	365959026101454	268279341887291	35241422757701	462660519641674	324018827363596	457619565982537	32181523574514	345497725078672	532817509149227	321728380582612	321851243544835	386075721059323	228547585767611	403787934158668	321472495141096
MAVS	57506	CARDIF|IPS-1|IPS1|VISA	mitochondrial antiviral signaling protein	885709388789855	950398041723107	877520269059767	879172702965028	901755751748155	875295860295704	869757716776306	902009273546996	878717202270829	884808916195473	889641902380676	843110685407979	876097849232612	920285417946056	853830094701394	861348219338107	881459948571373	85331741111273	876585489957652	857400194040287	887053080687338	922183268523561	89718901212929	880954449463235	939037084992666	890450856597041	920068652473317	878192063590343	875510097535573	911244640043683	838720880726843	895322205567419	910393119406618	893732483820436	883373862480646	895496567761003
MBL2	4153	COLEC1|HSMBPC|MBL|MBL2D|MBP|MBP-C|MBP1|MBPD	mannose-binding lectin (protein C) 2, soluble	249954188328047	44218313758772	376442285184443	335841613131606	356825011611796	372273645454278	257288142031374	335144408424395	458032045226762	497831173936331	344167910049418	613832510485194	346126167652892	469014776778092	318074894239586	265000806940618	397200738359959	438812377832402	332844958726922	435898904943202	456177810073375	456648085662306	306130504212664	43314971978277	450107431433288	468076086502195	472819875327042	32181523574514	359248077453665	640617760349354	359579542907985	333398965286829	403068221203554	29229057782914	445291684086553	356264825483127
MCAM	4162	CD146|MUC18	melanoma cell adhesion molecule	600733652347916	519442087977413	670552916279086	670294565514056	632724201661417	616085756693466	679527384165019	695234812883412	678195431343727	625841965855604	62877664170405	651683672810567	600558219275273	613594752083045	619197619781911	605600042908202	738009212223666	577514690143326	603626883577591	64823714649373	707962640559637	62445527617357	689224678450186	786991711261183	632704491455783	63154764009402	565419817182665	692964726410149	660878258686575	72457129313003	652471233101837	666697293626464	694822005184357	649059028758072	677484493575289	635520617496079
MEF2C	4208	C5DELq14.3|DEL5q14.3	myocyte enhancer factor 2C	72342515035063	752336940233927	797543504532994	796846961300005	748986221743324	821975125598823	776050842348951	822591320216009	778195431343727	748081207989249	752103689210746	810179922882683	878918851203772	794590893870253	736065803241079	85640941664189	816638542876644	883234230301481	787688621196527	870645223642652	86180463203805	750508031195892	78079485501952	829673177966703	751737612666198	729081434670593	710671037652415	783286220156661	746396603401397	758451484475206	756778105291025	761082985822711	754725773777645	79164507561541	767530926220197	759449712087061
MEFV	4210	FMF|MEF|TRIM20	Mediterranean fever	385709388789855	315879697004341	336849417551329	143241671275984	377470099358539	409046823904326	210339613701252	225190841069303	16734298566591	258599431658455	204936167771542	381639700996458	27507682937239	832166772653346	276571144311701	35760074879624	271567665458495	227264656090408	200652149238186	155163412737442	290970140415406	265959026101454	253079032542786	25241422757701	204164269569559	432833351578361	140627065838306	148118676328519	113304915589936	215825009004996	189535571093876	163354993472719	244571971131439	19229057782914	318988243503173	275529333277367
MERTK	10461	MER|RP38|Tyro12|c-Eyk|c-mer	MER proto-oncogene, tyrosine kinase	613616650382412	614064962333315	665972547317774	703530112147826	691220451733532	724021535854795	774947015203707	65530779454136	71812244968578	673574143608923	764927451990255	762375193202219	69637620170581	677468127799259	689499446006198	690550880255457	751949517890208	708000148296169	686450248750943	67804528178703	673170310217606	731780174376634	750041667638434	731421920639587	662660519641674	695639530763537	776382266300115	71153927830262	767220796700739	655056751282872	667671542446342	729176141747899	710868472403682	669297968426954	722550634476245	75690745239907
MFGE8	4240	BA46|EDIL1|HMFG|HsT19888|MFG-E8|MFGM|OAcGD3S|SED1|SPAG10|hP47	milk fat globule-EGF factor 8 protein	678956073021309	636043083121306	860840669589276	850280604065124	966871029789717	867693276492965	969700273214293	758921173146731	971782397601756	882439905590963	105807431382317	862375193202219	830256393050986	99380752812245	980096876790334	846763132691761	101526816261336	971835119642987	991841276904875	985541487555152	8847180319596	970124941265176	83410049016247	987287043000117	869985417844738	89758651718336	810671037652415	926691166937125	917470830753657	916947734547321	916915131015302	872630707564705	886075721059323	926275578117602	929421909484647	789484468517246
MICA	100507436	MIC-A|PERB11.1	MHC class I polypeptide-related sequence A	624773473286993	571951192451789	630047575208464	67969891450557	551166658775159	616085756693466	595754527054907	511697883060692	584335485810141	625841965855604	602664160121534	562375193202219	592069329516622	657363375905449	663196005422818	636150297605627	655696988432074	573207817954138	636407349699995	659602824673287	600923707770497	586904362664349	6383233137014	644697441524764	589962369082316	680787278292529	540627065838306	623607426544866	608724546628623	632817509149227	604510283044344	602586735750596	581495352098011	555849435208252	645291684086553	563793638213551
MICB	4277	PERB11.2	MHC class I polypeptide-related sequence B	460806634005864	51222710940183	536849417551329	37543448076472	591220451733532	662028918557196	357288142031374	396811544469244	519699181271611	528643403472564	380424917987889	627582862860188	614931767021418	458705427481681	482460513217058	646763132691761	582615651713613	657032710954477	576140899454533	594395155015318	593523649626119	456648085662306	562765186468044	522458199391119	42115676971379	443283335157836	521362558044067	465111176472751	245497725078672	532817509149227	389535571093876	621851243544835	318268530548059	387043835839726	486795434014437	545573305091476
MIF	4282	GIF|GLIF|MMIF	macrophage migration inhibitory factor (glycosylation-inhibiting factor)	93544102665407	981700845279521	943004301591081	991784353993008	959061792914641	912058356995134	948643574620327	966493181633066	104613324160505	889433334672395	969051027512665	958458133474151	974048532046204	10173129536905	969250159616323	933930722994207	992082384297581	998230480907455	994707980075578	103379037550229	99971642454044	101494382214538	943768092103637	105166086030847	101786338077758	995835416067343	883253541308516	975731116855943	950808858724628	101694773454732	97439786513681	983444853976564	102139040360913	103158364614581	999723735708934	970512004353278
MME	4311	CALLA|CD10|NEP|SFE	membrane metallo-endopeptidase	385709388789855	315879697004341	416496078142816	169545111859363	456825011611796	412609214877399	249041926012177	390398510727273	225839235738026	358599431658455	237128977260278	281639700996458	337879951633695	408009428609693	382460513217058	385164193057583	459349576034586	400961215507029	322891391371831	372155912881673	368730898281761	32445527617357	306130504212664	22611078699363	384899761775319	343283335157836	399123315910422	359666398070513	445497725078672	215825009004996	306528071238107	309298155336449	344571971131439	143747895112116	318988243503173	3842756174024
MNX1	3110	HB9|HLXB9|HOXHB9|SCRA1	motor neuron and pancreas homeobox 1	282146997816783	353730859329714	28210063802108	211048861787248	267516532003447	352342764631937	210339613701252	244455348863543	673429856659101	258599431658455	163432417843658	281639700996458	229133667508661	263952169471095	218074894239586	313543489657642	185653016617965	687684060182924	100652149238186	155163412737442	242427457698382	22445527617357	9458278247067	15241422757701	204164269569559	343283335157836	240627065838306	248118676328519	213304915589936	415825009004996	189535571093876	24409048567848	318268530548059	11155508562338	245291684086553	134025583349482
MPPED1	758	239AB|C22orf1|FAM1A	metallophosphoesterase domain containing 1	408450438400162	429630049379335	336849417551329	343241671275984	367516532003447	441239633393063	35322394358164	402951598935658	348078477871671	390792241147191	274980139585651	440135951068574	353926418853019	315409486754071	388118866053695	378751159315611	359349576034586	227264656090408	242155899166071	313659662809557	210234648209645	298151835590191	136086532398554	363961949319003	336357079058295	389226497021566	240627065838306	289622426256404	113304915589936	515825009004996	221728380582612	280347493616951	366811213265083	143747895112116	367530926220197	292521833421598
MR1	3140	HLALS	major histocompatibility complex, class I-related	563909323567926	571951192451789	62601180144685	578291395984397	618973849286423	632312899583354	64851054602253	678440349152005	671782397601755	6608362129613	683726423710685	540135951068574	67589422251696	620720620400027	618074894239586	589793558284976	605292737898315	581696707712789	574348708654807	607519608343143	640612723027356	608585501571664	634955001075771	614863314067789	608603681505404	613327306971945	661572402401201	643538307367207	668763800757699	615825009004996	532162046564086	632005046191041	556119692873432	613791866926225	607740770577332	658818334693841
MRC1	4360	CD206|CLEC13D|CLEC13DL|MMR|MRC1L1|bA541I19.1	mannose receptor, C type 1	302310383933748	315879697004341	48484871166329	391784353993008	673817511756027	497799350978485	542532423189988	390398510727273	655607290602094	483392183002813	54069136823335	690385985121492	501925712964981	60416201382823	552059894528048	643660443129699	863351143919374	736010940215442	626704904260508	559602824673287	63877487009587	52445527617357	639428832552299	683399753835689	536357079058295	585909810628046	486570227702036	56775839760887	452536657867812	515825009004996	480224630654728	69373306829043	56156447127567	406974716662067	539151629620138	641350481552546
MS4A1	931	B1|Bp35|CD20|CVID5|LEU-16|MS4A2|S7	membrane-spanning 4-domains, subfamily A, member 1	274746939672405	315879697004341	420802950332004	319795145912282	503773539941918	686129728507575	210339613701252	542183341213534	41328614752964	458599431658455	285671659977302	727582862860188	730256393050986	447602296242807	350267703728322	837520388663284	540085068240346	888244091460517	690537476892496	638452414153916	76797753101322	265959026101454	37531827467643	22611078699363	204164269569559	301779585229952	340627065838306	565111176472751	245497725078672	448017818493732	248031821165991	64409048567848	286075721059323	350786827901256	675059738950621	439914952254839
MS4A2	2206	APY|ATOPY|FCER1B|FCERI|IGEL|IGER|IGHER|MS4A1	membrane-spanning 4-domains, subfamily A, member 2	166946688472278	374375947076457	229049166351202	243241671275984	218973849286423	246897986229699	221031134092903	225190841069303	299535795154646	258599431658455	185671659977302	440135951068574	229133667508661	353260649079444	765711443117011	291304247523997	359349576034586	368768406018292	421558991660706	287356222226178	327227148353877	298151835590191	19458278247067	274653469710655	104164269569559	324018827363596	372819875327042	270357918462164	294040407795696	415825009004996	289535571093876	263354993472719	344571971131439	143747895112116	286795434014437	334025583349482
MSR1	4481	CD204|SCARA1|SR-A|SRA|phSR1|phSR2	macrophage scavenger receptor 1	50387006943885	453730859329714	556351015791843	446804062249056	639137235403388	747934657785525	55322394358164	559430060814011	648078477871671	631391477114775	507172949074387	640135951068574	629133667508661	550459211462484	605111366197926	737792852396938	826592110231735	666496398368284	61494794462239	616634397148963	689676234844656	52445527617357	669178220210016	63314971978277	362660519641674	575476144646572	521362558044067	6025507279509	465661111195637	548017818493732	414328322438234	701725422720125	456119692873432	39229057782914	626027176292313	651018083493713
MST1R	4486	CD136|CDw136|PTK8|RON	macrophage stimulating 1 receptor	374746939672405	415879697004341	534938535256558	446804062249056	532724201661417	609945702227052	557288142031374	335144408424395	492135737010269	510955627264156	598009901527831	627582862860188	552015536558249	661352648617801	560701369709795	528227628490569	576342076178817	468768406018292	537575530204758	535898904943202	545989848671454	611902187965184	544832816523588	558303596482367	59485332913041	543283335157836	531316125399158	589622426256404	559248077453665	548017818493732	510480907656771	527740612450192	586075721059323	402244145184231	595541718139471	356264825483127
MUC1	4582	ADMCKD|ADMCKD1|CA 15-3|CD227|EMA|H23AG|KL-6|MAM6|MCD|MCKD|MCKD1|MUC-1|MUC-1/SEC|MUC-1/X|MUC1/ZD|PEM|PEMT|PUM	mucin 1, cell surface associated	539435964658841	400679387659836	644249475695707	631994198350143	794995943933074	772273645454278	603231303895104	595234812883412	772871229216029	639334923864215	583072139124008	640135951068574	664006482931768	814957938641821	804802768210552	654724849498098	805292737898315	744257156234639	748764818211848	69091861319925	787053080687338	910253375686327	721884631911312	644697441524764	867099931577519	762265791045838	616115816054653	716301080325894	679126063865115	736770345567891	739520159802196	864477719015045	781495352098011	678088677341897	675059738950621	741350481552546
MX1	4599	IFI-78K|IFI78|MX|MxA	MX dynamin-like GTPase 1	769675857639052	733671476223925	90016806227448	902188060571594	96557129573683	879506358667567	829322069589254	794837922663118	935993038384232	803720542841688	750468889801998	874713434752747	888192372500164	903429059648381	823874066515503	889032239873989	890456286260145	924227291186056	853269466189541	903544990463867	846866869634227	11093175702165	933240887793632	791072332899971	980319392814006	839861763624045	783253541308516	83350161151423	90278669192073	913553001354988	801429678366226	913538711962949	887756549827979	84193316044109	848266418425958	873828690746798
MYD88	4615	MYD88D	myeloid differentiation primary response 88	706559592145156	645157871927126	766746112195734	754928047045074	883070640331413	856457975298567	73542411338384	782393185570669	81812244968578	835417864136147	774284863521474	886079112932304	888192372500164	834391942642073	770038519523907	85129553174271	884521485295182	901411354730523	817310305074981	83718130897896	877477182406795	844749282040597	862530792421214	797809876434124	84079649099414	793267923866157	765419817182665	782696160012692	755931391060146	826677454682813	733829920678749	867520908636441	830370070644196	768160489440489	829421909484647	824313336659672
NCAM1	4684	CD56|MSK39|NCAM	neural cell adhesion molecule 1	649954188328047	68480961305793	613179391749296	753255338404529	545277289869802	535350264487706	423584643303617	65106426790932	686325441553912	522985050635927	357292363377243	627582862860188	512422668925135	447602296242807	473533779407349	669440218876463	635903050670883	527264656090408	579659842300763	607519608343143	480278620023754	298151835590191	400472151376027	682182282441078	55652046517526	564228671720731	440627065838306	380311485817256	483348887404045	415825009004996	708518026981877	59003364754221	518268530548059	603441409350839	577484493575289	575529333277367
NCF4	4689	NCF|P40PHOX|SH3PXD4	neutrophil cytosolic factor 4, 40kDa	282146997816783	392433171640639	444249475695707	369545111859363	532724201661417	556295601050601	357288142031374	376648158352279	506574727943786	449288491219307	369321786749014	513832510485194	512422668925135	391962961390368	457306636517462	572039739729758	605292737898315	608000148296169	548764818211848	545852472298294	545989848671454	50519076837933	49458278247067	484607037065746	484899761775319	433972394718688	421362558044067	5025507279509	359248077453665	515825009004996	359579542907985	584300330035614	432018882923053	336347836967738	495541718139471	542771867474516
NCR1	9437	CD335|LY94|NK-p46|NKP46	natural cytotoxicity triggering receptor 1	258700472453081	353730859329714	344249475695707	3017379213481	345277289869802	412609214877399	221031134092903	325190841069303	399535795154646	428643403472564	274980139585651	440135951068574	393519286486133	300209177409566	318074894239586	278751159315611	385653016617965	459457465579144	3880990610298	355163412737442	427227148353877	398151835590191	282029694262284	25241422757701	49485332913041	343283335157836	457619565982537	289622426256404	294040407795696	515825009004996	321728380582612	467794405408565	403068221203554	270051335695495	345291684086553	375529333277367
NEFL	4747	CMT1F|CMT2E|NF-L|NF68|NFL|PPP1R110	neurofilament, light polypeptide	382146997816783	383686887515605	440596888093195	228041361931479	267516532003447	32279717627932	298791891959259	325190841069303	448078477871671	483392183002813	237128977260278	513832510485194	246126167652892	283216677265335	308763953800437	349800497596113	344149266690081	368768406018292	142155899166071	213659662809557	290970140415406	411902187965184	236086532398554	15241422757701	262660519641674	275476144646572	299123315910422	189622426256404	413304915589936	415825009004996	221728380582612	24409048567848	403068221203554	270051335695495	367530926220197	307722142766103
NFATC1	4772	NF-ATC|NF-ATc1.2|NFAT2|NFATc	nuclear factor of activated T-cells, cytoplasmic, calcineurin-dependent 1	411425172739568	415879697004341	429049166351202	411048861787248	432724201661417	530769895526393	413087687343463	41994409907989	425839235738026	449288491219307	304936167771542	381639700996458	533573079444506	435572872871036	460701369709795	592799281670594	479512962151551	549503898224053	470696121052295	425207384551551	518980932334679	32445527617357	457031868961449	489337608543582	362660519641674	389226497021566	399123315910422	448118676328519	383348887404045	415825009004996	510480907656771	476283295167216	386075721059323	381599057437489	456839405828546	421472495141096
NFATC2	4773	NFAT1|NFATP	nuclear factor of activated T-cells, cytoplasmic, calcineurin-dependent 2	649389532013933	645157871927126	685527628229554	620852070083301	649716701805648	717368160729225	642532423189988	641033777329752	658032045226762	628643403472564	638921168060004	698632201140689	707923923447804	663952169471095	676571144311701	798271600304678	698581318312462	784755539696131	727953998678828	764966621033494	728225557211139	678887327795951	710233231038669	658303596482367	599583900608246	613327306971945	605012684815779	661046978023016	664084379609805	648017818493732	638720880726843	697339993761182	647546705470844	682979637389992	709677303064025	669780783811291
NFATC3	4775	NFAT4|NFATX	nuclear factor of activated T-cells, cytoplasmic, calcineurin-dependent 3	697121709767251	626313362985815	690846922146114	687203985031696	626012782075563	675722483092807	660262876370779	714499320677652	671782397601755	634088181874802	658074313823173	727582862860188	684592552676424	656008722721654	703249798381191	749800497596113	694399300742999	704523606480101	702888930541032	697789888207651	694783653304083	618315221707156	664626754284779	665342529271506	639919470031367	671823557044061	669167287724531	685042057295091	69659391700641	706514068565848	724408386516983	691895215358944	674340025995507	660740395256347	635980743647404	685332541573419
NFATC4	4776	NF-AT3|NF-ATC4|NFAT3	nuclear factor of activated T-cells, cytoplasmic, calcineurin-dependent 4	600733652347916	519442087977413	641518741096133	593066758028767	664917011150153	599735883465178	656786334554712	62900435395798	637386957480019	641888433074929	62781803682113	562375193202219	49637620170581	651866729983656	644753548309076	628227628490569	674730109642489	644257156234639	630420204102255	622405946934591	614674060145491	649248027517928	601907680673734	674653469710655	589962369082316	592468644790804	665419817182665	559666398070513	649060116051744	655056751282872	596144490139653	652836769803514	650461340036795	581599057437489	629421909484647	563793638213551
NFKB1	4790	EBP-1|KBF1|NF-kB1|NF-kappa-B|NF-kappaB|NFKB-p105|NFKB-p50|NFkappaB|p105|p50	nuclear factor of kappa light polypeptide gene enhancer in B-cells 1	50387006943885	353730859329714	522909111884787	506468492825935	526012782075563	574582006765582	552189749159494	480210549325351	525839235738026	51709568173057	517864469466039	581639700996458	553926418853019	54171292733745	57506045507268	586723878562685	573099928409579	621124601623994	574348708654807	530652162953788	571705632621166	551757125614211	526775591959406	493917977504894	474208241383668	547722747093681	472819875327042	532248901726614	517744327525781	474321259077112	541891766699577	565591774775565	525307463337199	55249417923715	545291684086553	518155808747576
NFKB2	4791	CVID10|H2TF1|LYT-10|LYT10|NF-kB2|p100|p52	nuclear factor of kappa light polypeptide gene enhancer in B-cells 2 (p49/p100)	57756662885547	515879697004341	682792579415059	599313166723432	697633485475504	728029279792328	677799585021836	647797649017288	678195431343727	67954476822135	660395052939306	627582862860188	726861659858652	706098546314923	658162837867804	746763132691761	726025235223066	758250182349087	722245889158101	738452414153916	729217104097647	696337100919165	703329066595704	643103287137862	671406803766708	641011327507828	679858808116182	687350418606395	659248077453665	715825009004996	638720880726843	730597527669869	658867766515643	666244531612143	73108978359931	648321378733686
NFKBIA	4792	IKBA|MAD-3|NFKBI	nuclear factor of kappa light polypeptide gene enhancer in B-cells inhibitor, alpha	935285143868414	888399278727007	960135686316552	985532245537202	957861683167622	905855899108852	870901810829977	974719241242298	10159259165361	911347132264494	893962595473653	940135951068574	102592833808993	891962961390368	906186290307095	101530387150473	942131478496318	101954787003816	99923634293852	984165297430703	102946392965672	916738490121324	949913712415777	100066141358055	927046138619147	930011209128802	83487851637223	914888969501429	994040407795696	964206586731422	975333670606633	100795993414437	988312502362168	913930520953321	971970338156043	101909635937102
NLRC5	84166	CLR16.1|NOD27|NOD4	NLR family, CARD domain containing 5	492580663798257	556478932971925	668280908629078	596846961300005	721653855220795	806316089304753	632776892247721	643323817540759	658032045226762	651673165414743	620923301449381	790385985121492	772596490272333	635572872871036	648452969057296	795743659459843	709174662787368	795447060087783	776585489957652	745852472298294	718980932334679	654223331037638	723123004356895	606846279199391	628957020913917	533972394718688	421362558044067	669064012891414	483348887404045	674321259077112	528767313371752	780847561722787	581495352098011	587043835839726	748266418425958	653665304629833
NLRP3	114548	AGTAVPRL|AII|AVP|C1orf7|CIAS1|CLR1.1|FCAS|FCAS1|FCU|MWS|NALP3|PYPAF1	NLR family, pyrin domain containing 3	249954188328047	364422379721365	461241975839938	350280604065124	511573791142045	457589506621351	365088393231502	444455348863543	525839235738026	483392183002813	429728919115901	598632201140689	464888867970469	473905736826186	442867645583944	585164193057583	597200738359959	559457465579144	470696121052295	472155912881673	462590843815347	382951526245686	416822024604315	510910477649125	362660519641674	45202961928287	457619565982537	480311485817256	430297415734167	515825009004996	380224630654728	578329705423188	476764780620175	406974716662067	518988243503173	492521833421598
NOD1	10392	CARD4|CLR7.1|NLRC1	nucleotide-binding oligomerization domain containing 1	781695449704534	561822858868071	828798480790144	699313166723432	779262290158265	851840957155274	959463256522386	583687091141419	73316413394109	806172774755095	954621545510346	802585037559353	815552281974089	859703836338944	827086136206014	710943968804348	843647459213418	630239390429813	840455256635502	740961512250199	83117998477254	876287806942656	861589389380427	812405511795723	748458619154431	873661409975546	820068652473317	870035528374736	785414834460654	853328952139688	760960122860488	839177314945392	893221957314985	674490747631341	79659864231049	702207987346857
NOD2	64127	ACUG|BLAU|CARD15|CD|CLR16.3|IBD1|NLRC2|NOD2B|PSORAS1	nucleotide-binding oligomerization domain containing 2	447682180678038	429630049379335	497854765719728	269545111859363	451166658775159	545504067133912	349041926012177	369248100207901	484335485810141	390792241147191	363432417843658	481639700996458	522207401264949	383216677265335	413494525278273	561348219338107	562911967007658	559457465579144	51219987098018	513659662809557	462590843815347	382951526245686	468279341887291	43314971978277	462660519641674	360275835302067	372819875327042	435565588120133	313304915589936	415825009004996	270271063299636	509298155336449	344571971131439	228547585767611	495541718139471	445573305091476
NOTCH1	4851	AOS5|AOVD1|TAN1|hN1	notch 1	50541307349581	608479638859963	600320971143155	585195560427363	599709341492183	588748121687941	627332113845484	525190841069303	66734298566591	5630388435943	594417944102336	513832510485194	544108379459129	596144978959831	582460513217058	642611205747934	681072647656653	646904377370758	603626883577591	67013812468791	593523649626119	615144335734422	608878577854874	659739125780074	589962369082316	568076086502195	510671037652415	614415177600762	613304915589936	632817509149227	602463872788372	632005046191041	621830921521131	618164004669157	591234845950282	651018083493713
NRP1	8829	BDCA4|CD304|NP1|NRP|VEGF165R	neuropilin 1	741542126211624	800177580183174	819470812482221	856786949694501	884222498778239	836845298634303	857037456470317	792433375266453	918912969494314	911737577710086	801225768305268	87936769334645	809223657500691	826679500029007	818356395800291	880178572413823	941367472276104	881696707712789	845222612790765	857400194040287	864924094198409	847337145223158	826173213196629	89835738944074	867099931577519	825938183886928	786570227702036	850355457631365	837145389522444	82457129313003	870271063299636	861939187173054	889418021213068	837764570160397	891234845950282	857227695602905
NT5E	4907	CALJA|CD73|E5NT|NT|NT5|NTE|eN|eNT	5'-nucleotidase, ecto (CD73)	756293696456898	737602768626408	774627550513417	820060103753677	802768173475526	780471375670939	855016134381366	763931034305768	922032431654674	82226189371282	892741259044396	777059332035146	102426213900536	105028230217718	878437528738205	793170631950501	829393547848695	810553657506882	81930484611613	872655980987509	823677280231738	909004281268007	83776736116721	819656761774159	967099931577519	841011327507828	826425165351063	808604882144406	937860186215504	875816293223709	786689926488953	824457473203455	891060576004379	735872483970675	875669758904263	844529130419311
NUP107	57122	NUP84	nucleoporin 107kDa	679874990166775	723774831143823	693434785328674	68039755753718	648252024209208	697311128840511	688677219613569	659430060814011	625839235738026	601225907128665	695625227332394	713832510485194	655812321578151	665234573506853	702623899334023	715462846180973	682615651713613	69165027506788	676140899454533	69091861319925	671705632621166	706898119715224	624350837334739	638212327089767	636357079058295	645520116460682	665419817182665	686200854722612	694040407795696	72457129313003	689535571093876	640173425950412	647546705470844	63823373969287	642254319182201	62944521438817
OAS3	4940	p100|p100OAS	2'-5'-oligoadenylate synthetase 3, 100kDa	449954188328047	54218313758772	644249475695707	599313166723432	727720133411457	685600298540624	566974295956633	511697883060692	637386957480019	594354632120263	581754600249235	690385985121492	651050519554877	569014776778092	528927339917402	649800497596113	691542385523322	657032710954477	60939843336322	650583043776129	623162949904142	772567945147232	702620124117072	606846279199391	639919470031367	533972394718688	572819875327042	591859207559249	599103015102693	515825009004996	548031821165991	662223462149936	57187382057208	560740395256347	582215065053124	609514333565829
OSM	5008	-	oncostatin M	370899524890942	408479638859963	407476297245658	335841613131606	377470099358539	44964605987191	372488451375879	261447849007774	384335485810141	404542593522184	380424917987889	540135951068574	368365409786537	408009428609693	376571144311701	465000806940618	597200738359959	300961215507029	242155899166071	372155912881673	356177810073375	382951526245686	216822024604315	410910477649125	304164269569559	301779585229952	240627065838306	398368710381438	330297415734167	448017818493732	270271063299636	380347493616951	418268530548059	243747895112116	345291684086553	356264825483127
PASD1	139135	CT63|OXTES1	PAS domain containing 1	-150045811671953	183686887515605	11205666620697	169545111859363	186781039797687	157589506621351	987918919592587	144455348863543	41328614752964	31709568173057	263432417843658	381639700996458	209869159714421	263952169471095	198810386445346	232807997451882	271567665458495	687684060182924	421558991660706	155163412737442	110234648209645	659590261014543	168279341887291	22611078699363	262660519641674	301779585229952	372819875327042	289622426256404	245497725078672	315825009004996	221728380582612	263354993472719	244571971131439	19229057782914	367530926220197	275529333277367
PAX5	5079	ALL3|BSAP	paired box 5	438218493264231	459175637731952	444249475695707	269545111859363	395527323922721	553672446893283	3260937413999	444455348863543	425839235738026	41709568173057	285671659977302	481639700996458	552015536558249	329159839129064	393563644455932	637247409387727	444149266690081	652057407434767	446595311101916	455163412737442	527227148353877	265959026101454	268279341887291	339861139368624	262660519641674	413327306971945	372819875327042	398368710381438	330297415734167	515825009004996	370271063299636	409298155336449	418268530548059	320301369748413	539151629620138	356264825483127
PBK	55872	CT84|HEL164|Nori-3|SPK|TOPK	PDZ binding kinase	447682180678038	415879697004341	461241975839938	281092833601357	318973849286423	385600298540624	330984701447995	302951598935658	299535795154646	358599431658455	250879329635272	481639700996458	37507682937239	24171292733745	376571144311701	341554281576916	344149266690081	400961215507029	300652149238186	413659662809557	418980932334679	346694518307215	306130504212664	22611078699363	404164269569559	401779585229952	399123315910422	406614926400635	330297415734167	448017818493732	348031821165991	24409048567848	432018882923053	700513356954952	186795434014437	207722142766103
PDCD1	5133	CD279|PD-1|PD1|SLEB2|hPD-1|hPD-l|hSLE1	programmed cell death 1	302310383933748	264422379721365	344249475695707	191784353993008	367516532003447	465118319351774	257288142031374	325190841069303	225839235738026	158599431658455	634324178436576	281639700996458	424553298547348	300209177409566	308763953800437	461348219338107	30789225875161	459457465579144	446595311101916	401106574601171	468730898281761	22445527617357	37531827467643	22611078699363	304164269569559	343283335157836	299123315910422	306614926400635	113304915589936	374321259077112	189535571093876	415711189078421	86075721059323	281599057437489	403787934158668	234025583349482
PDCD1LG2	80380	B7DC|Btdc|CD273|PD-L2|PDCD1L2|PDL2|bA574F11.2	programmed cell death 1 ligand 2	230689680533807	14218313758772	3579998280707	256992023650978	432724201661417	472273645454278	298791891959259	361447849007774	458032045226762	390792241147191	363432417843658	440135951068574	424553298547348	363952169471095	342867645583944	488266882619645	491542385523322	514711567882022	470696121052295	487356222226178	427227148353877	42445527617357	400472151376027	374653469710655	304164269569559	343283335157836	340627065838306	435565588120133	313304915589936	474321259077112	406528071238107	518813878640483	318268530548059	243747895112116	418988243503173	421472495141096
PDGFC	56034	FALLOTEIN|SCDGF	platelet derived growth factor C	829558149211024	661822858868071	820802950332004	799618499121187	823413261222268	80882122651029	818103354840679	85106426790932	798631281194346	7630388435943	883726423710685	794568002690955	800214310878596	873001222865886	833303378470244	750798906453375	832685010095968	740192957784905	803994449391931	789148413025904	821608864814564	856648085662306	817143695872669	76873726246384	85730241562119	811933387876158	810671037652415	827126369391096	863687489389511	851580209466804	751740753039513	751619298408904	820948536482431	758315640631679	74678671823315	773257325627358
PDGFRB	5159	CD140B|IBGC4|IMF1|JTK12|PDGFR|PDGFR-1|PDGFR1	platelet-derived growth factor receptor, beta polypeptide	706178430750154	617671887804067	771302369933778	796223765928854	770701418607381	720316837179263	809992394510572	703701052590351	800434673477372	712515312769258	74025085032135	727582862860188	672596490272333	689825596311112	795223841189645	827059447985806	879120391830171	766496398368284	788508336493189	757400194040287	744219648498108	716738490121324	677025626012325	838212327089767	679653019785905	709104483433016	540627065838306	772911427672878	795959764319027	715825009004996	7837870216278	74344498346475	738431916665024	719769989758767	779869167770726	771529526484175
PECAM1	5175	CD31|CD31/EndoCAM|GPIIA'|PECA1|PECAM-1|endoCAM	platelet/endothelial cell adhesion molecule 1	789614666446233	764422379721365	879475893021539	879172702965028	890672938726917	892082498646248	866034426156408	834239894464094	91491632876255	814058316826219	882743880725078	881639700996458	937614506289097	892227919231764	859860145728175	952652501597118	965311061664308	991168573438103	903258378896806	966537629342361	941975909586132	848613874830546	870959347821662	914619409522647	826081121615775	821419306510302	736046696876994	853284888310769	847289915878398	82457129313003	83670309253308	915711189078421	876162401857398	836347836967738	870084435430911	904991408166529
PIK3CD	5293	APDS|IMD14|P110DELTA|PI3K|p110D	phosphatidylinositol-4,5-bisphosphate 3-kinase, catalytic subunit delta	382146997816783	34218313758772	544249475695707	50877685413724	522536240259495	656944004407621	521031134092903	435144408424395	606574727943786	575591931802686	54069136823335	540135951068574	63466191105878	532401986898302	520311675542431	717982901593487	620230500302138	721124601623994	616302597806185	663909696862476	629217104097647	490751777445813	566464607216265	514863314067789	42115676971379	518772085374183	531316125399158	556864960453553	403993975150788	448017818493732	518075792980101	649153092985477	494822005184357	557498247487109	642254319182201	619823682862239
PIK3CG	5294	PI3CG|PI3K|PI3Kgamma|PIK3|p110gamma|p120-PI3K	phosphatidylinositol-4,5-bisphosphate 3-kinase, catalytic subunit gamma	417196722525196	459175637731952	476442285184443	4017379213481	503773539941918	632312899583354	442532423189988	461447849007774	548078477871671	428643403472564	485671659977302	581639700996458	605952099986353	48765608920118	490866939695905	701458050170204	640085068240346	727264656090408	659148399310302	627955458193762	621087093887462	536002997915563	566464607216265	529673177966703	404164269569559	360275835302067	421362558044067	485042057295091	394040407795696	474321259077112	435478732957605	610928336569359	432018882923053	424483387317876	572593533527194	537000317688887
PIN1	5300	DOD|UBL5	peptidylprolyl cis/trans isomerase, NIMA-interacting 1	664928900278515	749508035790784	673527650618491	686537612003595	738351023626091	687182795256792	687463163326348	701440909696638	737386957480019	697831173936331	670757316046721	720871443274334	682271813560292	703183911748971	699453013361289	672039739729758	697200738359959	714711567882022	694512094771772	719549031714914	722128755481996	708585501571664	707511084165167	721530418032318	728957020913917	707668954135309	689812375471274	691859207559249	718833159140055	761768170868726	697217130798959	724088024847681	741534606227087	701641766421454	693404353060214	714761075555243
PLA2G1B	5319	PLA2|PLA2A|PPLA2	phospholipase A2, group IB (pancreas)	240643247888899	353730859329714	336849417551329	169545111859363	267516532003447	17685401441559	257288142031374	276648158352279	399535795154646	585994316584547	185671659977302	440135951068574	261326476997397	283216677265335	264018056103315	191304247523997	227156766545849	168768406018292	200652149238186	551634127374417	242427457698382	659590261014543	9458278247067	25241422757701	336357079058295	275476144646572	399123315910422	248118676328519	171801165662051	215825009004996	321728380582612	263354993472719	366811213265083	19229057782914	86795434014437	234025583349482
PLA2G6	8398	CaI-PLA2|GVI|INAD1|IPLA2-VIA|NBIA2|NBIA2A|NBIA2B|PARK14|PLA2|PNPLA9|iPLA2|iPLA2beta	phospholipase A2, group VI (cytosolic, calcium-independent)	821721830634686	830447442523904	771675641821411	886203267696158	715321261683912	738324998827111	81342754498965	80991895171634	827334269884623	740617327899974	845662944196015	790385985121492	764888867970469	798698488170545	768059482947906	71922661191731	742131478496318	67537732506407	731030224055896	789148413025904	756177810073375	811902187965184	734385889867985	813885211988531	844252213197777	808388504275729	692983261444008	827992855503809	720986475295019	783067543202145	786113999560084	685271845518936	860895006018269	870051335695495	832738595878167	739914952254839
PLAU	5328	ATF|BDPLT5|QPD|UPA|URK|u-PA	plasminogen activator, urokinase	476632842397537	508479638859963	639669106734394	651987955401018	868159158919391	805855899108852	716782800960752	514499320677652	872871229216029	739334923864215	680424917987889	767437800509215	6451208011865	880371032660412	752504485031167	8590174819889	931869157757252	960057339641289	785201154332624	837818261466533	756177810073375	868749625758443	805086329540499	8322884067523	791200741527899	675476144646572	726425165351063	66775839760887	773296199808648	728753310699493	674084576188313	850699404724257	59900402275382	752917878525797	836780022722758	700322084621725
PLAUR	5329	CD87|U-PAR|UPAR|URKR	plasminogen activator, urokinase receptor	349954188328047	383686887515605	47929920040412	343241671275984	535966349430654	52442735751223	418431613239609	376648158352279	592135737010269	458599431658455	400355798810229	581639700996458	507269638861127	518971877727143	511148627995874	518606096964639	650038635595438	608000148296169	459148399310302	4799561640818	505654279248333	50519076837933	506130504212664	463961949319003	404164269569559	401779585229952	340627065838306	475420525769161	545497725078672	585868980819105	39828185521891	602586735750596	494822005184357	370051335695495	445291684086553	492521833421598
PMCH	5367	MCH|ppMCH	pro-melanin-concentrating hormone	447682180678038	429630049379335	429049166351202	256992023650978	267516532003447	389782316110087	257288142031374	302951598935658	36734298566591	31709568173057	263432417843658	562375193202219	246126167652892	283216677265335	350267703728322	341554281576916	30789225875161	349503898224053	142155899166071	213659662809557	210234648209645	32445527617357	168279341887291	363961949319003	304164269569559	275476144646572	440627065838306	359666398070513	313304915589936	448017818493732	148031821165991	221851243544835	318268530548059	700513356954952	367530926220197	207722142766103
PNMA1	9240	MA1	paraneoplastic Ma antigen 1	60994547254676	819001570065413	75881722121527	760234171420215	796056753889672	757267116533922	801766626298664	664422583347179	789259837712126	71709568173057	836224463299978	73399589660216	741545798691579	825423153882616	761954079497412	690550880255457	748102103108744	708000148296169	754050006438421	747049736464901	755355759392878	822944586934549	822195222998094	747833858615697	842534698816964	772745410046999	821362558044067	723607426544866	794683034711639	856764102618766	680224630654728	79143207048578	788312502362168	746869768173188	800750569254316	746953885043979
POU2AF1	5450	BOB1|OBF-1|OBF1|OCAB	POU class 2 associating factor 1	489185930605923	453730859329714	495345667623445	343241671275984	467516532003447	655644270354733	41578439210349	537529082619831	41328614752964	528643403472564	337128977260278	662375193202219	713054046318355	429159839129064	450267703728322	707627282410828	497200738359959	713062755603165	617644649382417	627955458193762	712471429512491	298151835590191	564626754284779	22611078699363	304164269569559	389226497021566	140627065838306	554008045233876	271801165662051	374321259077112	248031821165991	54409048567848	344571971131439	302244145184231	577484493575289	356264825483127
POU2F2	5452	OCT2|OTF2|Oct-2	POU class 2 homeobox 2	219998160142156	300679387659836	397854765719728	228041361931479	426012782075563	535350264487706	304681260864615	402951598935658	384335485810141	358599431658455	304936167771542	598632201140689	566637610643353	373905736826186	235067394383817	604232549218494	502645516762196	624227291186056	455084200860567	559602824673287	505654279248333	365959026101454	453079032542786	446274173110596	362660519641674	413327306971945	472819875327042	406614926400635	294040407795696	561768170868726	289535571093876	509298155336449	432018882923053	328547585767611	477484493575289	407722142766103
PPARG	5468	CIMT1|GLM1|NR1C3|PPARG1|PPARG2|PPARgamma	peroxisome proliferator-activated receptor gamma	525442938544394	483686887515605	476442285184443	515488273723093	503773539941918	465118319351774	372488451375879	5302534483763	525839235738026	483392183002813	285671659977302	540135951068574	47507682937239	373905736826186	426821178364619	516096998868356	531596178481695	485760906162524	381387641443947	387356222226178	410234648209645	298151835590191	421884631911312	439861139368624	436357079058295	433972394718688	340627065838306	306614926400635	371801165662051	474321259077112	570271063299636	480347493616951	366811213265083	522407531301196	418988243503173	4842756174024
PPBP	5473	B-TG1|Beta-TG|CTAP-III|CTAP3|CTAPIII|CXCL7|LA-PF4|LDGF|MDGF|NAP-2|PBP|SCYB7|TC1|TC2|TGB|TGB1|THBGB|THBGB1	pro-platelet basic protein (chemokine (C-X-C motif) ligand 7)	249954188328047	374375947076457	270552916279086	311048861787248	426012782075563	193846514559821	3260937413999	202951598935658	425839235738026	390792241147191	413682451896576	540135951068574	246126167652892	453260649079444	218074894239586	35760074879624	844149266690081	349503898224053	274348708654807	401106574601171	310234648209645	474705310226488	306130504212664	410910477649125	362660519641674	375476144646572	472819875327042	335565588120133	271801165662051	474321259077112	441891766699577	34409048567848	444571971131439	381599057437489	386795434014437	466218392838218
PRAME	23532	CT130|MAPE|OIP-4|OIP4	preferentially expressed antigen in melanoma	462882490022543	464422379721365	370552916279086	335841613131606	472579139310444	462652113928347	344735053822988	408840967841015	299535795154646	483392183002813	263432417843658	440135951068574	409869159714421	283216677265335	44661511612581	521072302388066	359349576034586	400961215507029	332844958726922	355163412737442	290970140415406	32445527617357	360865323985544	374653469710655	362660519641674	401779585229952	140627065838306	306614926400635	171801165662051	415825009004996	289535571093876	280347493616951	344571971131439	143747895112116	318988243503173	275529333277367
PRF1	5551	FLH2|HPLH2|P1|PFN1|PFP	perforin 1 (pore forming protein)	438218493264231	500679387659836	5579998280707	496846961300005	626012782075563	639789676423551	482922117357353	496811544469244	56734298566591	567345715783489	421928667915773	640135951068574	707269638861127	447602296242807	460701369709795	650798906453375	573099928409579	666496398368284	568834553235561	640961512250199	685723398425992	474705310226488	566464607216265	384607037065746	384899761775319	389226497021566	457619565982537	498368710381438	271801165662051	548017818493732	389535571093876	659933421938928	386075721059323	432500422186275	577484493575289	488457634971863
PRG2	5553	BMPG|MBP|MBP1	proteoglycan 2, bone marrow (natural killer cell activator, eosinophil granule major basic protein)	438218493264231	429630049379335	424984967901467	335841613131606	345277289869802	457589506621351	340295641887143	4302534483763	325839235738026	390792241147191	369321786749014	481639700996458	381489863114362	353260649079444	176571144311701	437247409387727	285653016617965	414711567882022	350902183291104	335898904943202	356177810073375	298151835590191	316822024604315	310910477649125	336357079058295	343283335157836	457619565982537	42181523574514	294040407795696	215825009004996	435478732957605	34409048567848	286075721059323	363911281229081	445291684086553	321472495141096
PRKCD	5580	ALPS3|CVID9|MAY1|PKCD|nPKC-delta	protein kinase C, delta	851216642214553	781986244985036	786540049956925	83796152970219	791220451733532	79003971047647	8260937413999	877547036675005	869023814434566	736735403010921	816310384376461	757128451212805	820422601131657	836744214927415	818356395800291	807627282410828	833765685591627	83097358796393	832544083739689	863378316872829	810234648209645	876287806942656	85580820170956	854280612003513	862660519641674	796421481209467	825176070932744	805104237161614	845497725078672	869740890115799	794520426038932	86586894970057	830370070644196	822407531301196	86361386649213	866818266900363
PRKCE	5581	PKCE|nPKC-epsilon	protein kinase C, epsilon	460806634005864	415879697004341	397854765719728	335841613131606	403773539941918	397799350978485	340295641887143	414499320677652	384335485810141	458599431658455	329728919115901	513832510485194	437879951633695	353260649079444	370431089845287	441554281576916	397200738359959	400961215507029	3880990610298	401106574601171	356177810073375	659590261014543	326775591959406	418710728849253	362660519641674	424018827363597	372819875327042	370357918462164	403993975150788	496560501210756	389535571093876	388147744817078	432018882923053	397353185136137	386795434014437	292521833421598
PRM1	5619	CT94.1|P1	protamine 1	345373819366734	374375947076457	392792158412731	243241671275984	332724201661417	32279717627932	265088393231502	302951598935658	225839235738026	375591931802686	250879329635272	281639700996458	387629917580776	24171292733745	335067394383817	332807997451882	285653016617965	268768406018292	259148399310302	313659662809557	268730898281761	32445527617357	316822024604315	274653469710655	104164269569559	243283335157836	340627065838306	359666398070513	171801165662051	532817509149227	248031821165991	221851243544835	403068221203554	243747895112116	245291684086553	292521833421598
PSEN1	5663	AD3|FAD|PS-1|PS1|S182	presenilin 1	711792738553907	691368447220688	68484871166329	683840907243568	716243114686849	731157196441114	744461557050864	705926333275064	70828207927968	7608362129613	720417978676752	740135951068574	673428017093533	688744920815454	759013987853356	714186116573585	717845826106701	727264656090408	71494794462239	718099074745403	721087093887462	682951526245686	688442728004256	665342529271506	659623154737322	692468644790804	64937334996334	733916775841277	718833159140055	648017818493732	700388016771693	731303003423264	718268530548059	706974716662067	713474088083927	700322084621725
PSEN2	5664	AD3L|AD4|CMD1V|PS2|STM2	presenilin 2	572836057377635	564422379721365	538735320276461	57543448076472	595527323922721	621148364000463	589480951520111	557383650558039	576089269790944	625841965855604	584377754406553	598632201140689	586119228341755	532401986898302	588118866053695	549800497596113	569783242016059	544257156234639	61494794462239	604348722370409	549466390487521	601714226563263	578713007868764	514863314067789	49485332913041	568076086502195	540627065838306	594061838192249	565661111195637	548017818493732	589535571093876	612540303105687	56156447127567	555849435208252	603787934158668	575529333277367
PSMB10	5699	LMP10|MECL1|beta2i	proteasome subunit beta 10	613616650382412	594539333193422	749994502914097	64414054959871	687903765340012	799976132486709	686648079214261	666372200909759	690224854715498	620070416069976	653317745497968	786079112932304	777515245235086	696144978959831	686724946957907	773747091065652	740085068240346	800056701546728	804361081111708	775130647221078	783026693665965	725950310320167	786865996418424	706846279199391	706401050872404	664228671720731	676382266300115	723607426544866	692746502224946	696560501210756	625290771555684	828818596325516	664211692411789	675940704600852	760942132654552	72944521438817
PSMB7	5695	Z	proteasome subunit beta 7	814879806079778	774375947076457	819202902462633	820324575879233	833948561236891	835537993211773	841418367429468	816222991170182	832448154783803	810169415486859	823671375091592	843110685407979	825712095974869	833996141285204	861329084278411	854239909531958	836432480637835	849503898224053	857637710071281	83718130897896	855355759392878	870943881046511	80716717576849	82520627303333	813967477865611	825938183886928	79608595100607	831828902873685	834736827670012	826677454682813	851740753039513	849463684072259	801050433009791	813514158459168	826027176292313	840275175922859
PSMB8	5696	ALDD|D6S216|D6S216E|JMP|LMP7|NKJO|PSMB5i|RING10	proteasome subunit beta 8	546532616794255	566975888932079	777520269059767	695597866881685	794995943933074	857105650927712	75322394358164	672995570749768	746784572300921	696103374793147	760778239098408	810179922882683	87112968529345	776880471165592	781374413953881	819844469410222	765527195793255	821906552069924	83404222289353	835253402729472	829217104097647	850508031195892	801907680673734	685804301232354	791200741527899	703274619376549	707869600035456	780311485817256	716647215743681	736770345567891	653921190071348	863917448392107	701050433009791	71155508562338	764931405366903	741350481552546
PSMB9	5698	LMP2|PSMB6i|RING12|beta1i	proteasome subunit beta 9	583045876139508	58812629945145	844924158939765	676870010062427	779262290158265	969483613893701	778016694925998	7302534483763	744161418143603	75972215720078	727336335191352	896614412946926	933846058720063	755326596136053	809363827862582	909295156525491	813575381011277	87698331015368	937575530204758	920627015590238	866840052026755	765959026101454	874888260933068	728790792928002	687453270986033	717430033797951	616115816054653	837600452659314	674775900001457	768181204610697	625290771555684	94616864189213	647546705470844	709854443092811	874447128670937	80314177380479
PSMD7	5713	MOV34|P40|Rpn8|S12	proteasome 26S subunit, non-ATPase 7	80211423230042	853383640139034	826777158701193	811611316706636	797109820638889	823001959144206	79651988430925	83604328674712	863343178872718	740617327899974	820670861307826	798632201140689	855107993877739	861680161821087	794893326717278	83365085965894	881846212534613	857032710954477	84130808377364	86962923702063	844664239001227	869850925030685	8562989147816	821995054517955	874900182777647	797199216268639	810671037652415	823161461725796	836666883265906	881646157280175	815745055630894	872366235439148	814615942945548	843522297718079	835177011740863	873828690746798
PTGDR2	11251	CD294|CRTH2|DL1R|DP2|GPR44	prostaglandin D2 receptor 2	414339807305519	415879697004341	336849417551329	243241671275984	286781039797687	341239633393063	310339613701252	202951598935658	425839235738026	428643403472564	185671659977302	481639700996458	329133667508661	300209177409566	342867645583944	378751159315611	285653016617965	300961215507029	174348708654807	255163412737442	368730898281761	165959026101454	253079032542786	22611078699363	336357079058295	343283335157836	421362558044067	380311485817256	213304915589936	496560501210756	270271063299636	24409048567848	244571971131439	143747895112116	318988243503173	256264825483127
PTGS2	5743	COX-2|COX2|GRIPGHS|PGG/HS|PGHS-2|PHS-2|hCox-2	prostaglandin-endoperoxide synthase 2 (prostaglandin G/H synthase and cyclooxygenase)	447682180678038	415879697004341	473527650618491	460234171420215	451166658775159	535350264487706	501766626298664	444455348863543	499535795154646	358599431658455	404936167771542	540135951068574	368365409786537	458705427481681	520311675542431	528227628490569	60789225875161	514711567882022	406541518143543	445852472298294	514674060145491	490751777445813	326775591959406	446274173110596	42115676971379	524018827363596	486570227702036	604597138206872	445497725078672	374321259077112	441891766699577	433398965286829	466811213265084	370051335695495	467530926220197	3842756174024
PTPRC	5788	B220|CD45|CD45R|GP180|L-CA|LCA|LY5|T200	protein tyrosine phosphatase, receptor type, C	219998160142156	364422379721365	591498252841981	450280604065124	687903765340012	767843322792594	529777418217937	588749698448416	692135737010269	539334923864215	586954064013061	690385985121492	733025566437891	615409486754071	618074894239586	851543204771931	792977914821029	823457852007056	736407349699995	790036228160549	768730898281761	551757125614211	732086725605362	690496405971103	484899761775319	518772085374183	499123315910422	635565588120133	549060116051744	668181204610697	459579542907985	807649343057592	518268530548059	467013970791143	682215065053124	675529333277367
PVR	5817	CD155|HVED|NECL5|Necl-5|PVS|TAGE4	poliovirus receptor	659229902420032	763128474150615	706893389365438	70877685413724	676262816128481	633078256837697	652707773070062	638706799397467	6940216397354	707784741291422	635314242589252	581639700996458	63466191105878	663952169471095	622514306175431	6148258936934	685653016617965	568768406018292	616302597806185	661772331783219	662590843815347	686904362664349	690002413509357	699446221055013	710773188615336	664228671720731	616115816054653	666440858734096	677690534567408	661768170868726	710480907656771	668883237022838	727014814673093	697973700088808	675059738950621	682138252323144
PYCARD	29108	ASC|CARD5|TMS|TMS-1|TMS1	PYD and CARD domain containing	395897350191776	400679387659836	583481217973583	443241671275984	595527323922721	601646765759949	477799585021836	514499320677652	548078477871671	539334923864215	44069136823335	513832510485194	622207401264949	496144978959831	552059894528048	591304247523997	602645516762196	600961215507029	544392680468916	5799561640818	577477182406795	536002997915563	577025626012325	510910477649125	49485332913041	533972394718688	510671037652415	5025507279509	499103015102693	585868980819105	453921190071348	645372889714238	57187382057208	49229057782914	615335655900662	619823682862239
RAG1	5896	RAG-1|RNF74	recombination activating gene 1	536990660286387	459175637731952	420802950332004	381092833601357	395527323922721	441239633393063	382922117357353	435144408424395	325839235738026	390792241147191	357292363377243	513832510485194	329133667508661	34171292733745	350267703728322	418606096964639	30789225875161	227264656090408	3880990610298	425207384551551	290970140415406	436002997915564	353079032542786	274653469710655	362660519641674	375476144646572	399123315910422	306614926400635	245497725078672	448017818493732	348031821165991	409298155336449	386075721059323	357498247487109	367530926220197	175529333277367
REL	5966	C-Rel	v-rel avian reticuloendotheliosis viral oncogene homolog	536990660286387	5046322240785	583481217973583	54855280492194	579854773553975	626838603123911	576050842348951	542183341213534	653141085178667	641888433074929	606058893313867	640135951068574	639986113186478	670253149223675	576571144311701	645736299146378	661141766834312	708000148296169	643278624708396	635898904943202	659419957842613	659032759857743	625568308729349	606846279199391	646790745039768	533972394718688	592983261444008	616301080325894	613304915589936	661768170868726	565024321310223	678329705423188	566811213265083	601036861954174	562284184230784	621472495141096
RELA	5970	NFKB3|p65	v-rel avian reticuloendotheliosis viral oncogene homolog A	57756662885547	553730859329714	665194812258602	673984523795209	675045344733871	661403019510028	664613040234438	642183341213534	671782397601755	636735403010921	681754600249235	640135951068574	67589422251696	726679500029007	650267703728322	651790453339883	66809586015962	652057407434767	651959107462123	702736755834081	681659199976258	736002997915563	697557516810075	661160511702044	639919470031367	662265791045838	683253541308516	674171431350841	676240577597897	736770345567891	621728380582612	701725422720125	674340025995507	678797619820529	689032215317282	653665304629833
RELB	5971	I-REL|IREL|REL-B	v-rel avian reticuloendotheliosis viral oncogene homolog B	354393600263892	436043083121306	527031378157439	439589083673473	532724201661417	572273645454278	522313538128662	41994409907989	537386957480019	490792241147191	525881504334437	562375193202219	553926418853019	556008722721654	542867645583944	601458050170204	605292737898315	61795371565126	570696121052295	59091861319925	556177810073375	618315221707156	519375533815029	546274173110596	528957020913917	518772085374183	499123315910422	52885416853428	483348887404045	561768170868726	470271063299636	591895215358944	510868472403682	470051335695495	539151629620138	511284533739175
REPS1	85021	RALBP1	RALBP1 associated Eps domain containing 1	70387006943885	622918629793481	705130399963259	736315405032273	715321261683912	692335825320801	732181965614603	755829565468462	690224854715498	677581887546456	720923301449381	662375193202219	719220348306736	712678752154497	731003195934082	712897987443912	729393547848695	725753966851387	731637675496865	715154696956154	746866869634227	722944586934549	682847087406854	747056123556525	734542344387269	759270468835675	747235984884083	722714114067865	729292049267775	768181204610697	727906000341281	727740612450192	736855185079193	700429410513205	689032215317282	728667479328998
RIPK2	8767	CARD3|CARDIAK|CCK|GIG30|RICK|RIP2	receptor-interacting serine-threonine kinase 2	49424853791292	536043083121306	544249475695707	546804062249056	601755751748155	615224443662995	547977201592226	537529082619831	562762616704598	558599431658455	554121477404509	627582862860188	583049548619464	598191389215803	57506045507268	592799281670594	599948812002169	614711567882022	570696121052295	616634397148963	562590843815347	536002997915563	599022194406515	566710022961214	59485332913041	610525869354986	565419817182665	577886731192588	583348887404045	640617760349354	532162046564086	627740612450192	510868472403682	549059028758072	572593533527194	600322084621725
ROPN1	54763	CT91|ODF6|RHPNAP1|ROPN1A|ropporin	rhophilin associated tail protein 1	464928900278515	422918629793481	467515551374734	328041361931479	286781039797687	44409654861274	365088393231502	4302534483763	299535795154646	390792241147191	313682451896576	513832510485194	361326476997397	283216677265335	439020230802481	385164193057583	271567665458495	268768406018292	242155899166071	313659662809557	242427457698382	265959026101454	360879283742913	310910477649125	336357079058295	324018827363596	299123315910422	348118676328519	271801165662051	474321259077112	189535571093876	280347493616951	403068221203554	31155508562338	286795434014437	234025583349482
RORA	6095	NR1F1|ROR1|ROR2|ROR3|RZR-ALPHA|RZRA	RAR-related orphan receptor A	718253646696215	738376333504368	724468797389889	783500247099243	778667363525146	733459418232699	727023515858109	682825778110948	79772106048362	864127675208574	708828066700772	720871443274334	966311331942453	813594752083045	732030029479465	755208164871692	756618841435012	728759690237005	720946155105214	790036228160549	730201882693282	740105724741569	713565238358672	770073100749342	769985417844738	747722747093681	783253541308516	71153927830262	708724546628623	761768170868726	74652113192697	703442937100938	751896869334503	784686988725886	834368777111077	760704237418972
RORC	6097	NR1F3|RORG|RZR-GAMMA|RZRG|TOR	RAR-related orphan receptor C	650516643247435	500679387659836	592792158412731	621901307465065	491220451733532	551000713055705	645823885437262	626473245105062	616528295298878	575591931802686	577728213227862	513832510485194	531370448811506	515409486754071	526821178364619	505600042908202	479512962151551	414711567882022	51494794462239	559602824673287	496032747722403	551757125614211	524350837334739	493917977504894	528957020913917	568076086502195	605012684815779	612504295305992	580547449787085	532817509149227	600388016771693	476283295167216	614615942945548	580205138341701	539151629620138	496474669840262
RPS6	6194	S6	ribosomal protein S6	134726113863979	139178529092036	133263599114669	135410065075078	144873999378954	135961805670582	134276632461994	140189696245298	137054755835899	14423523701647	136685499833881	136269686447057	143975724367024	140995387039186	136144647730842	137474476833128	135141463549098	139029136859308	136449574063723	138299383795115	141684356725542	14216575218609	137759468501512	133646579626943	143794039548523	14245110952205	141763150586799	139715362690245	138732515446673	145545872842811	13402778730037	135586407091489	140044592874512	142245652756728	138913621832846	136631228773518
RRAD	6236	RAD|RAD1|REM3	Ras-related associated with diabetes	445373819366734	436043083121306	518665585252748	515488273723093	486781039797687	479090795718436	430984701447995	480210549325351	46734298566591	522985050635927	429728919115901	562375193202219	47507682937239	24171292733745	488118866053695	549800497596113	502645516762196	55456650553105	432844958726922	540961512250199	490970140415406	22445527617357	491545417566318	522458199391119	42115676971379	413327306971945	440627065838306	459666398070513	555931391060146	415825009004996	518075792980101	530597527669869	581495352098011	5730260700349	467530926220197	456264825483127
RUNX1	861	AML1|AML1-EVI-1|AMLCR1|CBF2alpha|CBFA2|EVI-1|PEBP2aB|PEBP2alpha	runt-related transcription factor 1	430689680533807	383686887515605	552995759820741	478291395984397	667516532003447	593846514559821	619737228522154	461447849007774	622801870833674	583392183002813	620923301449381	67232876055731	557673889394886	654641229031947	611148627995874	659486651521372	778726750374254	673207817954138	657130611116539	59091861319925	616843567255423	701714226563263	623123004356895	677206978921368	662660519641674	621419306510302	579858808116182	62885416853428	559248077453665	668181204610697	570271063299636	669963912518497	658867766515643	428547585767611	582215065053124	590504045227835
RUNX3	864	AML2|CBFA3|PEBP2aC	runt-related transcription factor 3	362882490022543	383686887515605	5579998280707	431994198350143	64069692090849	702592798684855	44690456093292	559430060814011	592135737010269	528643403472564	474980139585651	740135951068574	744108379459129	535572872871036	450267703728322	74929869011945	65383542061534	790685258064509	68891645417437	704348722370409	728225557211139	541447776317801	645889740694607	526110786993631	528957020913917	401779585229952	457619565982537	554008045233876	477690534567408	596560501210756	39828185521891	696446681284181	476764780620175	450786827901256	639151629620138	598411202326955
S100A12	6283	CAAF1|CAGC|CGRP|ENRAGE|MRP-6|MRP6|p6	S100 calcium binding protein A12	295897350191776	315879697004341	351288408484846	256992023650978	867810397976868	389782316110087	265088393231502	261447849007774	225839235738026	158599431658455	163432417843658	281639700996458	368365409786537	24171292733745	298810386445346	213543489657642	271567665458495	168768406018292	142155899166071	213659662809557	242427457698382	298151835590191	136086532398554	15241422757701	204164269569559	201779585229952	140627065838306	189622426256404	113304915589936	374321259077112	-104644289061243	121851243544835	186075721059323	143747895112116	286795434014437	-244706667226334
S100A7	6278	PSOR1|S100A7c	S100 calcium binding protein A7	497527531424686	415879697004341	492792158412731	356992023650978	286781039797687	435350264487706	304681260864615	383687091141419	399535795154646	339334923864215	295625227332394	540135951068574	353926418853019	329159839129064	376571144311701	408296747668228	185653016617965	493561157362651	142155899166071	213659662809557	268730898281761	659590261014543	336086532398554	310910477649125	262660519641674	475476144646572	521362558044067	306614926400635	213304915589936	448017818493732	380224630654728	163354993472719	366811213265083	170051335695495	286795434014437	375529333277367
S100A8	6279	60B8AG|CAGA|CFAG|CGLA|CP-10|L1Ag|MA387|MIF|MRP8|NIF|P8	S100 calcium binding protein A8	358700472453081	374375947076457	387545416423317	411048861787248	645277289869802	479090795718436	357288142031374	383687091141419	492135737010269	41709568173057	502664160121534	598632201140689	404622417725007	44171292733745	403872993752343	559486651521372	674730109642489	659457465579144	463101235728966	472155912881673	442427457698382	456648085662306	533814524748546	418710728849253	336357079058295	443283335157836	399123315910422	42885416853428	445497725078672	496560501210756	414328322438234	656428727229008	510868472403682	370051335695495	456839405828546	563793638213551
S100B	6285	NEF|S100|S100-B|S100beta	S100 calcium binding protein B	249954188328047	24218313758772	45468314167718	328041361931479	539137235403388	409046823904326	470673716704853	290398510727273	484335485810141	339334923864215	569321786749014	562375193202219	419822727069513	463952169471095	479545878651106	545736299146378	594399300742999	750786302259811	644392680468916	425207384551551	480278620023754	590751777445813	388442728004256	43314971978277	362660519641674	433972394718688	440627065838306	414415177600762	313304915589936	448017818493732	370271063299636	409298155336449	432018882923053	228547585767611	318988243503173	456264825483127
SAA1	6288	PIG4|SAA|SAA2|TP53I4	serum amyloid A1	258700472453081	34218313758772	397854765719728	256992023650978	426012782075563	27685401441559	140295641887143	335144408424395	537386957480019	475591931802686	250879329635272	67232876055731	39917763932277	453260649079444	426821178364619	472039739729758	763788987970431	801860093829754	466948650510429	616634397148963	356177810073375	398151835590191	488442728004256	526110786993631	304164269569559	424018827363597	472819875327042	335565588120133	413304915589936	648017818493732	380224630654728	521851243544835	503068221203554	228547585767611	403787934158668	439914952254839
SBNO2	22904	KIAA0963|SNO|STNO	strawberry notch homolog 2 (Drosophila)	628090159680513	661822858868071	660438243933396	660234171420215	689017821100532	72442735751223	678233478594269	627744350280017	716528295298878	6608362129613	704371511457428	757128451212805	692069329516622	722448419543211	691545856262169	716096998868356	759349576034586	75331741111273	724173795407589	715154696956154	717916207914728	710253375686327	704034542349099	688169428038818	643396011847435	675476144646572	631316125399158	68849089493362	684729467356548	661768170868726	6837870216278	730597527669869	736855185079193	667013970791143	648266418425958	686381778955183
SELE	6401	CD62E|ELAM|ELAM1|ESEL|LECAM2	selectin E	240643247888899	300679387659836	329049166351202	386537612003595	377470099358539	393846514559821	340295641887143	325190841069303	458032045226762	404542593522184	337128977260278	513832510485194	329133667508661	400209177409566	308763953800437	332807997451882	435903050670883	485760906162524	342155899166071	413659662809557	468730898281761	365959026101454	306130504212664	384607037065746	104164269569559	389226497021566	421362558044067	32181523574514	313304915589936	374321259077112	335478732957605	263354993472719	318268530548059	440095307509604	403787934158668	321472495141096
SELL	6402	CD62L|LAM1|LECAM1|LEU8|LNHR|LSEL|LYAM1|PLNHR|TQ1	selectin L	40541307349581	479106518554292	524984967901467	456992023650978	677470099358539	727236588215165	495754527054907	608840967841015	548078477871671	58713965354468	525881504334437	720871443274334	792433187222956	629159839129064	515802886589577	852283682894106	633765685591627	86933086093768	645498199319816	635898904943202	764924094198409	586904362664349	604736585116876	484607037065746	49485332913041	575476144646572	592983261444008	559666398070513	459248077453665	532817509149227	348031821165991	649153092985477	476764780620175	524483387317876	701770145964905	548321378733686
SELPLG	6404	CD162|CLA|PSGL-1|PSGL1	selectin P ligand	319998160142156	383686887515605	467515551374734	386537612003595	467516532003447	529210210021292	433369375643432	43987497990223	492135737010269	404542593522184	413682451896576	562375193202219	537879951633695	447602296242807	450267703728322	598629145727061	642131478496318	624227291186056	553008344843887	5799561640818	596032747722403	32445527617357	51422250375102	493917977504894	262660519641674	343283335157836	421362558044067	485042057295091	42205119971497	515825009004996	306528071238107	617270874583523	476764780620175	375940704600852	495541718139471	534025583349482
SEMG1	6406	CT103|SEMG|SGI|dJ172H20.2	semenogelin I	362882490022543	429630049379335	41205666620697	269545111859363	318973849286423	362652113928347	257288142031374	353201632988577	325839235738026	31709568173057	204936167771542	381639700996458	27507682937239	329159839129064	288118866053695	349800497596113	185653016617965	368768406018292	174348708654807	372155912881673	268730898281761	298151835590191	136086532398554	22611078699363	204164269569559	401779585229952	472819875327042	289622426256404	271801165662051	548017818493732	335478732957605	221851243544835	418268530548059	19229057782914	403787934158668	356264825483127
SERPINB2	5055	HsT1201|PAI|PAI-2|PAI2|PLANH2	serpin peptidase inhibitor, clade B (ovalbumin), member 2	-500458116719533	24218313758772	170552916279086	269545111859363	286781039797687	17685401441559	157288142031374	225190841069303	348078477871671	158599431658455	285671659977302	440135951068574	27507682937239	300209177409566	250267703728322	165000806940618	397200738359959	268768406018292	3880990610298	355163412737442	327227148353877	32445527617357	253079032542786	35241422757701	362660519641674	360275835302067	372819875327042	248118676328519	245497725078672	415825009004996	289535571093876	354044053033571	344571971131439	270051335695495	386795434014437	400322084621725
SERPING1	710	C1IN|C1INH|C1NH|HAE1|HAE2	serpin peptidase inhibitor, clade G (C1 inhibitor), member 1	687892025035173	564422379721365	905278141403809	88687118325992	908697891843903	957024850307236	918185489487981	786661825480824	910805808429583	795231653083036	83208247056198	920871443274334	944108379459129	835180302549656	85426927161311	973747091065652	101978636602396	922295943680373	953660264182242	953747606437776	95074879452328	860795749259922	920948826441488	876254701509518	782300240922025	836947129058093	731316125399158	917699503269464	868763800757699	861768170868726	875022409419899	991316051577968	875557497390117	844870620654441	899723735708934	888971965299459
SH2B2	10603	APS	SH2B adaptor protein 2	502310383933748	6046322240785	473527650618491	5017379213481	515321261683912	532312899583354	494211522997946	483687091141419	476089269790944	528643403472564	483072139124008	481639700996458	526861659858652	435572872871036	460701369709795	551790453339883	479512962151551	577514690143326	466948650510429	487356222226178	549466390487521	456648085662306	482029694262284	426110786993631	404164269569559	460275835302067	340627065838306	398368710381438	438097666934294	496560501210756	453921190071348	499110193934528	403068221203554	436347836967738	603787934158668	475529333277367
SH2D1A	4068	DSHP|EBVS|IMD5|LYP|MTCP1|SAP|SAP/SH2D1A|XLP|XLPD|XLPD1	SH2 domain containing 1A	499541883280467	215879697004341	370552916279086	111048861787248	303773539941918	457589506621351	140295641887143	361447849007774	41328614752964	31709568173057	163432417843658	640135951068574	542061969203157	353260649079444	288118866053695	592799281670594	385653016617965	614711567882022	474348708654807	501106574601171	53877487009587	365959026101454	478713007868764	384607037065746	204164269569559	324018827363596	340627065838306	389622426256404	313304915589936	496560501210756	148031821165991	541490964825185	244571971131439	170051335695495	495541718139471	400322084621725
SH2D1B	117157	EAT2	SH2 domain containing 1B	417196722525196	392433171640639	433002002769865	269545111859363	345277289869802	460143015832064	330984701447995	335144408424395	325839235738026	290792241147191	221928667915773	281639700996458	429133667508661	315409486754071	413494525278273	413543489657642	30789225875161	300961215507029	300652149238186	401106574601171	400923707770497	32445527617357	236086532398554	293917977504894	304164269569559	360275835302067	340627065838306	398368710381438	245497725078672	374321259077112	270271063299636	421851243544835	366811213265083	21155508562338	318988243503173	366218392838218
SIGIRR	59307	TIR8	single immunoglobulin and toll-interleukin 1 receptor (TIR) domain	618604241046369	429630049379335	629049166351202	607627290253457	652602188072866	62442735751223	679956120005329	595234812883412	622801870833674	61709568173057	606058893313867	598632201140689	67091891899725	661352648617801	647536969128748	681993307084849	642131478496318	713062755603165	653008344843887	725207384551551	674620267187118	646694518307215	611575282614901	689337608543582	628957020913917	633972394718688	592983261444008	677886731192588	664084379609805	668181204610697	596144490139653	632005046191041	653318255256473	636347836967738	679869167770726	648321378733686
SIGLEC1	6614	CD169|SIGLEC-1|SN|dJ1009E24.1	sialic acid binding Ig-like lectin 1, sialoadhesin	531972084569566	583686887515605	628043799884809	511048861787248	700736175037566	688748121687941	555270353837611	537529082619831	755607290602094	571527733352951	466407152183063	762375193202219	62101999123612	550459211462484	57506045507268	707627282410828	729393547848695	711394881488502	581387641443947	583703634623667	610234648209645	621417911269218	739978431327785	63314971978277	543396011847435	568076086502195	572819875327042	616301080325894	452536657867812	606514068565848	518075792980101	76724689240195	532018882923053	450786827901256	654037968211586	758184182006458
[truncated: 118 more rows]
